# Supplementary material for: Understanding the Toxin Effects of β-Zearalenol and HT-2 on Bovine Granulosa Cells Using iTRAQ-Based Proteomics
Source: Animals (Basel). 2020 Jan 13;10(1):130. doi: 10.3390/ani10010130 (PMC7022321; doi:10.3390/ani10010130)
Supplement: Supplementary file 1 [file animals-10-00130-s001.zip › TableS1.xlsx]

## Sheet: B_ZolvsCON(178)
N	Accession	Name	Samesets	Diff_state	B_Zol:Ctr	PVal B_Zol:Ctr	GO_function(Biological_Process)	GO_function(Cellular_Component)	GO_function(Molecular_Function)	COG_function	Kegg_function	GO_enrichment(Biological_Process)	GO_enrichment(Cellular_Component)	GO_enrichment(Molecular_Function)	Kegg_enrichment
1	tr|E1BF59|E1BF59_BOVIN	Plectin OS=Bos taurus OX=9913 GN=PLEC PE=1 SV=2		down	0.607083	1.26968e-10		organelle;cell part;cell	binding	Cytoskeleton ;Translation, ribosomal structure and biogenesis ;			GO:0043229,intracellular organelle;GO:0044424,intracellular part;GO:0005623,cell;GO:0043226,organelle;GO:0005622,intracellular;GO:0043228,non-membrane-bounded organelle;GO:0005856,cytoskeleton;GO:0044464,cell part;GO:0043232,intracellular non-membrane-bounded organelle	GO:0008092,cytoskeletal protein binding;GO:0005515,protein binding;GO:0005488,binding
4	tr|F1MQ37|F1MQ37_BOVIN	Myosin heavy chain 9 OS=Bos taurus OX=9913 GN=MYH9 PE=1 SV=2		down	0.504391	1.58942e-05	immune system process;regulation of biological process;establishment of localization;cellular component organization or biogenesis;developmental process;multicellular organismal process;cellular process;response to stimulus;biological adhesion;signaling;localization;locomotion;metabolic process;biological regulation	extracellular region part;organelle;cell part;extracellular region;synapse;cell;macromolecular complex;organelle part	transporter activity;binding;catalytic activity	Cytoskeleton ;	Vascular smooth muscle contraction;Regulation of actin cytoskeleton;Viral myocarditis;Dilated cardiomyopathy;Tight junction;Hypertrophic cardiomyopathy (HCM);Cardiac muscle contraction	GO:0016477,cell migration;GO:0048747,muscle fiber development;GO:0007517,muscle organ development;GO:0022604,regulation of cell morphogenesis;GO:0045321,leukocyte activation;GO:0048731,system development;GO:0030097,hemopoiesis;GO:0000904,cell morphogenesis involved in differentiation;GO:0000279,M phase;GO:0043283,biopolymer metabolic process;GO:0016044,membrane organization;GO:0022008,neurogenesi…	GO:0001725,stress fiber;GO:0044446,intracellular organelle part;GO:0001931,uropod;GO:0031982,vesicle;GO:0044464,cell part;GO:0005911,cell-cell junction;GO:0043232,intracellular non-membrane-bounded organelle;GO:0043231,intracellular membrane-bounded organelle;GO:0016459,myosin complex;GO:0031254,trailing edge;GO:0030055,cell-substrate junction;GO:0005912,adherens junction;GO:0044428,nuclear part;…	GO:0043492,ATPase activity, coupled to movement of substances;GO:0017111,nucleoside-triphosphatase activity;GO:0001883,purine nucleoside binding;GO:0005515,protein binding;GO:0000146,microfilament motor activity;GO:0003774,motor activity;GO:0022857,transmembrane transporter activity;GO:0022804,active transmembrane transporter activity;GO:0051015,actin filament binding;GO:0016817,hydrolase activit…	ko04260,Cardiac muscle contraction;ko04530,Tight junction;ko05410,Hypertrophic cardiomyopathy (HCM);ko04810,Regulation of actin cytoskeleton;ko05414,Dilated cardiomyopathy;ko04270,Vascular smooth muscle contraction;ko05416,Viral myocarditis
5	tr|F1MCK2|F1MCK2_BOVIN	AHNAK nucleoprotein OS=Bos taurus OX=9913 GN=AHNAK PE=1 SV=2		down	0.243496	0	regulation of biological process;cellular component organization or biogenesis;metabolic process;biological regulation;cellular process	extracellular region part;extracellular region;organelle;cell part;cell;organelle part				GO:0065007,biological regulation;GO:0060255,regulation of macromolecule metabolic process;GO:0010926,anatomical structure formation;GO:0070271,protein complex biogenesis;GO:0019222,regulation of metabolic process;GO:0051171,regulation of nitrogen compound metabolic process;GO:0080090,regulation of primary metabolic process;GO:0010468,regulation of gene expression;GO:0043933,macromolecular complex…	GO:0005765,lysosomal membrane;GO:0044446,intracellular organelle part;GO:0031982,vesicle;GO:0005764,lysosome;GO:0044422,organelle part;GO:0042383,sarcolemma;GO:0070062,extracellular vesicular exosome;GO:0044464,cell part;GO:0043232,intracellular non-membrane-bounded organelle;GO:0043231,intracellular membrane-bounded organelle;GO:0030315,T-tubule;GO:0030055,cell-substrate junction;GO:0005623,cell…
9	tr|E1BKX7|E1BKX7_BOVIN	Filamin B OS=Bos taurus OX=9913 GN=FLNB PE=1 SV=2		down	0.552081	1.81246e-05	regulation of biological process;cellular component organization or biogenesis;developmental process;multicellular organismal process;cellular process;response to stimulus;signaling;localization;biological regulation	extracellular region part;extracellular region;organelle;cell part;cell;organelle part	binding	Cytoskeleton ;	MAPK signaling pathway;Focal adhesion	GO:0065007,biological regulation;GO:0007517,muscle organ development;GO:0033036,macromolecule localization;GO:0048731,system development;GO:0019221,cytokine-mediated signaling pathway;GO:0009888,tissue development;GO:0030029,actin filament-based process;GO:0060537,muscle tissue development;GO:0007154,cell communication;GO:0009987,cellular process;GO:0007519,skeletal muscle tissue development;GO:0…	GO:0001725,stress fiber;GO:0044446,intracellular organelle part;GO:0005938,cell cortex;GO:0030017,sarcomere;GO:0031982,vesicle;GO:0044422,organelle part;GO:0070062,extracellular vesicular exosome;GO:0044464,cell part;GO:0031674,I band;GO:0043232,intracellular non-membrane-bounded organelle;GO:0030055,cell-substrate junction;GO:0005623,cell;GO:0044425,membrane part;GO:0005912,adherens junction;GO:…	GO:0008092,cytoskeletal protein binding;GO:0042802,identical protein binding;GO:0005515,protein binding;GO:0005488,binding;GO:0003779,actin binding	ko04010,MAPK signaling pathway;ko04510,Focal adhesion
12	sp|P02769|ALBU_BOVIN	Serum albumin OS=Bos taurus OX=9913 GN=ALB PE=1 SV=4		up	2.3825	0.00677247	regulation of biological process;multi-organism process;establishment of localization;cellular component organization or biogenesis;positive regulation of biological process;rhythmic process;multicellular organismal process;cellular process;cell killing;response to stimulus;negative regulation of biological process;localization;biological regulation;metabolic process;death	extracellular region part;organelle;cell part;membrane-enclosed lumen;extracellular region;cell;macromolecular complex;organelle part	binding;antioxidant activity		Aminoacyl-tRNA biosynthesis	GO:0065007,biological regulation;GO:0015718,monocarboxylic acid transport;GO:0050793,regulation of developmental process;GO:0009605,response to external stimulus;GO:0006950,response to stress;GO:0042221,response to chemical stimulus;GO:0002576,platelet degranulation;GO:0048584,positive regulation of response to stimulus;GO:0032940,secretion by cell;GO:0051239,regulation of multicellular organisma…	GO:0044446,intracellular organelle part;GO:0043209,myelin sheath;GO:0031982,vesicle;GO:0044422,organelle part;GO:0043233,organelle lumen;GO:0070062,extracellular vesicular exosome;GO:0044464,cell part;GO:0044420,extracellular matrix part;GO:0005794,Golgi apparatus;GO:0043231,intracellular membrane-bounded organelle;GO:0031974,membrane-enclosed lumen;GO:0005623,cell;GO:0005634,nucleus;GO:0030141,s…	GO:0043169,cation binding;GO:0033293,monocarboxylic acid binding;GO:0070279,vitamin B6 binding;GO:0008289,lipid binding;GO:0005504,fatty acid binding;GO:0005507,copper ion binding;GO:0005515,protein binding;GO:0046914,transition metal ion binding;GO:0043167,ion binding;GO:0019899,enzyme binding;GO:0003677,DNA binding;GO:0030170,pyridoxal phosphate binding;GO:0003676,nucleic acid binding;GO:001984…	ko00970,Aminoacyl-tRNA biosynthesis
13	tr|E1BFB0|E1BFB0_BOVIN	Spectrin alpha, non-erythrocytic 1 OS=Bos taurus OX=9913 GN=SPTAN1 PE=1 SV=2		down	0.590082	2.71124e-05	immune system process;regulation of biological process;establishment of localization;cellular component organization or biogenesis;developmental process;multicellular organismal process;cellular process;response to stimulus;signaling;negative regulation of biological process;localization;locomotion;metabolic process;biological regulation;death	extracellular region part;extracellular region;organelle;macromolecular complex;cell part;cell;organelle part	structural molecule activity;binding	Signal transduction mechanisms ; Cytoskeleton ; Cell cycle control, cell division, chromosome partitioning ; General function prediction only ;	Tight junction	GO:0051338,regulation of transferase activity;GO:0034960,cellular biopolymer metabolic process;GO:0042221,response to chemical stimulus;GO:0048731,system development;GO:0000904,cell morphogenesis involved in differentiation;GO:0009892,negative regulation of metabolic process;GO:0043283,biopolymer metabolic process;GO:0000186,activation of MAPKK activity;GO:0022008,neurogenesis;GO:0009725,response…	GO:0044446,intracellular organelle part;GO:0005938,cell cortex;GO:0014704,intercalated disc;GO:0030017,sarcomere;GO:0031982,vesicle;GO:0044422,organelle part;GO:0070062,extracellular vesicular exosome;GO:0044464,cell part;GO:0005911,cell-cell junction;GO:0031674,I band;GO:0043232,intracellular non-membrane-bounded organelle;GO:0043231,intracellular membrane-bounded organelle;GO:0005623,cell;GO:00…	GO:0019905,syntaxin binding;GO:0043169,cation binding;GO:0046872,metal ion binding;GO:0032403,protein complex binding;GO:0005515,protein binding;GO:0046982,protein heterodimerization activity;GO:0046983,protein dimerization activity;GO:0005488,binding;GO:0043167,ion binding;GO:0008092,cytoskeletal protein binding;GO:0005198,structural molecule activity;GO:0000149,SNARE binding;GO:0005516,calmodul…	ko04530,Tight junction
14	sp|Q27991|MYH10_BOVIN	Myosin-10 OS=Bos taurus OX=9913 GN=MYH10 PE=2 SV=2		down	0.520688	4.78793e-07	regulation of biological process;establishment of localization;cellular component organization or biogenesis;developmental process;multicellular organismal process;cellular process;cell proliferation;response to stimulus;biological adhesion;signaling;localization;locomotion;metabolic process;biological regulation	extracellular region part;organelle;cell part;extracellular region;synapse;cell;macromolecular complex;organelle part	binding;catalytic activity	Cytoskeleton ;	Vascular smooth muscle contraction;Regulation of actin cytoskeleton;Viral myocarditis;Dilated cardiomyopathy;Tight junction;Hypertrophic cardiomyopathy (HCM);Cardiac muscle contraction	GO:0055007,cardiac muscle cell differentiation;GO:0016477,cell migration;GO:0007517,muscle organ development;GO:0022604,regulation of cell morphogenesis;GO:0048731,system development;GO:0032940,secretion by cell;GO:0000904,cell morphogenesis involved in differentiation;GO:0016044,membrane organization;GO:0043010,camera-type eye development;GO:0022008,neurogenesis;GO:0021537,telencephalon developm…	GO:0001725,stress fiber;GO:0044446,intracellular organelle part;GO:0005938,cell cortex;GO:0031982,vesicle;GO:0030496,midbody;GO:0044422,organelle part;GO:0070062,extracellular vesicular exosome;GO:0044464,cell part;GO:0044463,cell projection part;GO:0043232,intracellular non-membrane-bounded organelle;GO:0043231,intracellular membrane-bounded organelle;GO:0016459,myosin complex;GO:0005739,mitocho…	GO:0032553,ribonucleotide binding;GO:0017111,nucleoside-triphosphatase activity;GO:0001883,purine nucleoside binding;GO:0005515,protein binding;GO:0003824,catalytic activity;GO:0000146,microfilament motor activity;GO:0003774,motor activity;GO:0005516,calmodulin binding;GO:0032559,adenyl ribonucleotide binding;GO:0051015,actin filament binding;GO:0016817,hydrolase activity, acting on acid anhydrid…	ko04260,Cardiac muscle contraction;ko04530,Tight junction;ko05410,Hypertrophic cardiomyopathy (HCM);ko04810,Regulation of actin cytoskeleton;ko05414,Dilated cardiomyopathy;ko04270,Vascular smooth muscle contraction;ko05416,Viral myocarditis
18	tr|F1MQ21|F1MQ21_BOVIN	Nestin OS=Bos taurus OX=9913 GN=NES PE=3 SV=2		down	0.419588	3.74533e-05	regulation of biological process;cellular component organization or biogenesis;positive regulation of biological process;developmental process;multicellular organismal process;cellular process;cell proliferation;biological regulation;metabolic process	organelle;cell part;cell				GO:0065007,biological regulation;GO:0050790,regulation of catalytic activity;GO:0032502,developmental process;GO:0022402,cell cycle process;GO:0048731,system development;GO:0000278,mitotic cell cycle;GO:0032501,multicellular organismal process;GO:0032091,negative regulation of protein binding;GO:0043086,negative regulation of catalytic activity;GO:0065009,regulation of molecular function;GO:00513…	GO:0043229,intracellular organelle;GO:0044424,intracellular part;GO:0005737,cytoplasm;GO:0005623,cell;GO:0043226,organelle;GO:0005622,intracellular;GO:0043228,non-membrane-bounded organelle;GO:0005856,cytoskeleton;GO:0044464,cell part;GO:0045111,intermediate filament cytoskeleton;GO:0043232,intracellular non-membrane-bounded organelle
23	tr|F1N647|F1N647_BOVIN	Fatty acid synthase OS=Bos taurus OX=9913 GN=FASN PE=1 SV=2		down	0.467279	2.27882e-05	response to stimulus;regulation of biological process;positive regulation of biological process;developmental process;metabolic process;biological regulation;multicellular organismal process;cellular process	extracellular region part;extracellular region;organelle;cell part;cell	binding;catalytic activity	Secondary metabolites biosynthesis, transport and catabolism ;	Metabolic pathways;Fatty acid biosynthesis;Insulin signaling pathway	GO:0065007,biological regulation;GO:0046394,carboxylic acid biosynthetic process;GO:0006638,neutral lipid metabolic process;GO:0006641,triglyceride metabolic process;GO:0006633,fatty acid biosynthetic process;GO:0046463,acylglycerol biosynthetic process;GO:0001649,osteoblast differentiation;GO:0048731,system development;GO:0044238,primary metabolic process;GO:0015980,energy derivation by oxidatio…	GO:0043229,intracellular organelle;GO:0044444,cytoplasmic part;GO:0031982,vesicle;GO:0048770,pigment granule;GO:0070062,extracellular vesicular exosome;GO:0044464,cell part;GO:0043230,extracellular organelle;GO:0043227,membrane-bounded organelle;GO:0005794,Golgi apparatus;GO:0044421,extracellular region part;GO:0043231,intracellular membrane-bounded organelle;GO:0044424,intracellular part;GO:0005…	GO:0042803,protein homodimerization activity;GO:0016829,lyase activity;GO:0016747,transferase activity, transferring acyl groups other than amino-acyl groups;GO:0005515,protein binding;GO:0003824,catalytic activity;GO:0016614,oxidoreductase activity, acting on CH-OH group of donors;GO:0016788,hydrolase activity, acting on ester bonds;GO:0050661,NADP or NADPH binding;GO:0016407,acetyltransferase a…	ko04910,Insulin signaling pathway;ko00061,Fatty acid biosynthesis;ko01100,Metabolic pathways
24	sp|Q76LV2|HS90A_BOVIN	Heat shock protein HSP 90-alpha OS=Bos taurus OX=9913 GN=HSP90AA1 PE=1 SV=3		up	1.767	0.000523485	immune system process;regulation of biological process;establishment of localization;cellular component organization or biogenesis;positive regulation of biological process;developmental process;multicellular organismal process;cellular process;response to stimulus;signaling;localization;locomotion;metabolic process;biological regulation	extracellular region part;extracellular region;organelle;cell part;cell;organelle part;membrane-enclosed lumen	enzyme regulator activity;binding;catalytic activity	Posttranslational modification, protein turnover, chaperones ;	Antigen processing and presentation;NOD-like receptor signaling pathway;Progesterone-mediated oocyte maturation;Prostate cancer;Pathways in cancer;Protein processing in endoplasmic reticulum	GO:0034960,cellular biopolymer metabolic process;GO:0042221,response to chemical stimulus;GO:0048731,system development;GO:0031326,regulation of cellular biosynthetic process;GO:0000278,mitotic cell cycle;GO:0000904,cell morphogenesis involved in differentiation;GO:0043283,biopolymer metabolic process;GO:0016044,membrane organization;GO:0022008,neurogenesis;GO:0051325,interphase;GO:0006955,immune…	GO:0044446,intracellular organelle part;GO:0043209,myelin sheath;GO:0031981,nuclear lumen;GO:0031256,leading edge membrane;GO:0031982,vesicle;GO:0001726,ruffle;GO:0005764,lysosome;GO:0044422,organelle part;GO:0043233,organelle lumen;GO:0070062,extracellular vesicular exosome;GO:0044464,cell part;GO:0044463,cell projection part;GO:0005654,nucleoplasm;GO:0043231,intracellular membrane-bounded organ…	GO:0032553,ribonucleotide binding;GO:0017111,nucleoside-triphosphatase activity;GO:0001883,purine nucleoside binding;GO:0042803,protein homodimerization activity;GO:0005515,protein binding;GO:0003824,catalytic activity;GO:0019904,protein domain specific binding;GO:0019899,enzyme binding;GO:0032559,adenyl ribonucleotide binding;GO:0051020,GTPase binding;GO:0030234,enzyme regulator activity;GO:0042…	ko04621,NOD-like receptor signaling pathway;ko05200,Pathways in cancer;ko04612,Antigen processing and presentation;ko05215,Prostate cancer;ko04914,Progesterone-mediated oocyte maturation;ko04141,Protein processing in endoplasmic reticulum
29	sp|Q0VCM4|PYGL_BOVIN	Glycogen phosphorylase, liver form OS=Bos taurus OX=9913 GN=PYGL PE=2 SV=1		down	0.597873	0.0126157	metabolic process;biological regulation;death;cellular process	extracellular region part;extracellular region;organelle;cell part;cell	binding;catalytic activity	Carbohydrate transport and metabolism ;	Insulin signaling pathway;Starch and sucrose metabolism	GO:0065007,biological regulation;GO:0044275,cellular carbohydrate catabolic process;GO:0034960,cellular biopolymer metabolic process;GO:0019318,hexose metabolic process;GO:0044238,primary metabolic process;GO:0046364,monosaccharide biosynthetic process;GO:0046483,heterocycle metabolic process;GO:0015980,energy derivation by oxidation of organic compounds;GO:0006112,energy reserve metabolic proces…	GO:0044444,cytoplasmic part;GO:0031982,vesicle;GO:0070062,extracellular vesicular exosome;GO:0044464,cell part;GO:0043230,extracellular organelle;GO:0043227,membrane-bounded organelle;GO:0044421,extracellular region part;GO:0044424,intracellular part;GO:0005737,cytoplasm;GO:0005623,cell;GO:0005829,cytosol;GO:0043226,organelle;GO:0005622,intracellular;GO:0005886,plasma membrane;GO:0005576,extracel…	GO:0032553,ribonucleotide binding;GO:0048029,monosaccharide binding;GO:0033293,monocarboxylic acid binding;GO:0001883,purine nucleoside binding;GO:0042803,protein homodimerization activity;GO:0070279,vitamin B6 binding;GO:0008289,lipid binding;GO:0016208,AMP binding;GO:0005515,protein binding;GO:0003824,catalytic activity;GO:0032559,adenyl ribonucleotide binding;GO:0030170,pyridoxal phosphate bin…	ko04910,Insulin signaling pathway;ko00500,Starch and sucrose metabolism
32	sp|P19120|HSP7C_BOVIN	Heat shock cognate 71 kDa protein OS=Bos taurus OX=9913 GN=HSPA8 PE=1 SV=2		up	3.41501	7.68735e-06	regulation of biological process;establishment of localization;cellular component organization or biogenesis;positive regulation of biological process;developmental process;multicellular organismal process;cellular process;response to stimulus;signaling;viral reproduction;negative regulation of biological process;localization;locomotion;biological regulation;metabolic process	synapse part;extracellular region part;organelle;cell part;membrane-enclosed lumen;synapse;extracellular region;cell;macromolecular complex;organelle part	binding;catalytic activity	Posttranslational modification, protein turnover, chaperones ;	Antigen processing and presentation;Endocytosis;MAPK signaling pathway;Toxoplasmosis;Prion diseases;Protein processing in endoplasmic reticulum;Spliceosome	GO:0034960,cellular biopolymer metabolic process;GO:0003001,generation of a signal involved in cell-cell signaling;GO:0007267,cell-cell signaling;GO:0010558,negative regulation of macromolecule biosynthetic process;GO:0042221,response to chemical stimulus;GO:0048731,system development;GO:0050684,regulation of mRNA processing;GO:0031326,regulation of cellular biosynthetic process;GO:0046483,hetero…	GO:0005681,spliceosomal complex;GO:0030529,ribonucleoprotein complex;GO:0044446,intracellular organelle part;GO:0000151,ubiquitin ligase complex;GO:0043209,myelin sheath;GO:0031981,nuclear lumen;GO:0031982,vesicle;GO:0044422,organelle part;GO:0043233,organelle lumen;GO:0043195,terminal button;GO:0070062,extracellular vesicular exosome;GO:0044464,cell part;GO:0044463,cell projection part;GO:000565…	GO:0032553,ribonucleotide binding;GO:0017111,nucleoside-triphosphatase activity;GO:0001883,purine nucleoside binding;GO:0005515,protein binding;GO:0003824,catalytic activity;GO:0019899,enzyme binding;GO:0032559,adenyl ribonucleotide binding;GO:0031625,ubiquitin protein ligase binding;GO:0031072,heat shock protein binding;GO:0016817,hydrolase activity, acting on acid anhydrides;GO:0032555,purine r…	ko05145,Toxoplasmosis;ko04144,Endocytosis;ko04010,MAPK signaling pathway;ko03040,Spliceosome;ko04612,Antigen processing and presentation;ko05020,Prion diseases;ko04141,Protein processing in endoplasmic reticulum
33	sp|Q3SYU2|EF2_BOVIN	Elongation factor 2 OS=Bos taurus OX=9913 GN=EEF2 PE=2 SV=3		down	0.425877	0.000592207	cell proliferation;response to stimulus;immune system process;developmental process;metabolic process;multicellular organismal process;cellular process	extracellular region part;extracellular region;organelle;macromolecular complex;cell part;cell	binding;catalytic activity	Translation, ribosomal structure and biogenesis ;		GO:0034960,cellular biopolymer metabolic process;GO:0009605,response to external stimulus;GO:0048534,hemopoietic or lymphoid organ development;GO:0006941,striated muscle contraction;GO:0006950,response to stress;GO:0042221,response to chemical stimulus;GO:0048731,system development;GO:0009719,response to endogenous stimulus;GO:0006414,translational elongation;GO:0045471,response to ethanol;GO:003…	GO:0030529,ribonucleoprotein complex;GO:0043229,intracellular organelle;GO:0044444,cytoplasmic part;GO:0031982,vesicle;GO:0070062,extracellular vesicular exosome;GO:0016234,inclusion body;GO:0044464,cell part;GO:0043230,extracellular organelle;GO:0043227,membrane-bounded organelle;GO:0043232,intracellular non-membrane-bounded organelle;GO:0044421,extracellular region part;GO:0043231,intracellular…	GO:0043022,ribosome binding;GO:0032553,ribonucleotide binding;GO:0019901,protein kinase binding;GO:0043021,ribonucleoprotein binding;GO:0017111,nucleoside-triphosphatase activity;GO:0045182,translation regulator activity;GO:0005515,protein binding;GO:0003824,catalytic activity;GO:0019843,rRNA binding;GO:0003924,GTPase activity;GO:0019899,enzyme binding;GO:0019900,kinase binding;GO:0051015,actin f…
35	sp|P81947|TBA1B_BOVIN	Tubulin alpha-1B chain OS=Bos taurus OX=9913 PE=1 SV=2		up	9.21421	0.00145927	response to stimulus;establishment of localization;cellular component organization or biogenesis;localization;metabolic process;cellular process	extracellular region part;extracellular region;organelle;macromolecular complex;cell part;cell;organelle part	structural molecule activity;binding;catalytic activity	Cytoskeleton ;	Phagosome;Gap junction;Pathogenic Escherichia coli infection	GO:0007017,microtubule-based process;GO:0006457,protein folding;GO:0034960,cellular biopolymer metabolic process;GO:0044267,cellular protein metabolic process;GO:0006996,organelle organization;GO:0046907,intracellular transport;GO:0044238,primary metabolic process;GO:0006458,'de novo' protein folding;GO:0051641,cellular localization;GO:0030705,cytoskeleton-dependent intracellular transport;GO:004…	GO:0044446,intracellular organelle part;GO:0043209,myelin sheath;GO:0031982,vesicle;GO:0044422,organelle part;GO:0070062,extracellular vesicular exosome;GO:0044464,cell part;GO:0043232,intracellular non-membrane-bounded organelle;GO:0043231,intracellular membrane-bounded organelle;GO:0005623,cell;GO:0005634,nucleus;GO:0044425,membrane part;GO:0005576,extracellular region;GO:0043228,non-membrane-b…	GO:0032553,ribonucleotide binding;GO:0017111,nucleoside-triphosphatase activity;GO:0005515,protein binding;GO:0003824,catalytic activity;GO:0003924,GTPase activity;GO:0019899,enzyme binding;GO:0031625,ubiquitin protein ligase binding;GO:0032561,guanyl ribonucleotide binding;GO:0016817,hydrolase activity, acting on acid anhydrides;GO:0003676,nucleic acid binding;GO:0032555,purine ribonucleotide bi…	ko04540,Gap junction;ko05130,Pathogenic Escherichia coli infection;ko04145,Phagosome
36	sp|Q2KJH6|SERPH_BOVIN	Serpin H1 OS=Bos taurus OX=9913 GN=SERPINH1 PE=2 SV=1		up	2.04749	0.000267819	response to stimulus;regulation of biological process;cellular component organization or biogenesis;developmental process;metabolic process;biological regulation;multicellular organismal process;cellular process	extracellular region part;extracellular region;organelle;cell part;cell;organelle part;membrane-enclosed lumen	enzyme regulator activity;binding	Posttranslational modification, protein turnover, chaperones ;		GO:0065007,biological regulation;GO:0051789,response to protein stimulus;GO:0006950,response to stress;GO:0042221,response to chemical stimulus;GO:0044238,primary metabolic process;GO:0009607,response to biotic stimulus;GO:0052548,regulation of endopeptidase activity;GO:0043062,extracellular structure organization;GO:0043283,biopolymer metabolic process;GO:0043086,negative regulation of catalytic…	GO:0044446,intracellular organelle part;GO:0031982,vesicle;GO:0044422,organelle part;GO:0043233,organelle lumen;GO:0070062,extracellular vesicular exosome;GO:0044464,cell part;GO:0044420,extracellular matrix part;GO:0043231,intracellular membrane-bounded organelle;GO:0031974,membrane-enclosed lumen;GO:0005623,cell;GO:0045121,membrane raft;GO:0044425,membrane part;GO:0005576,extracellular region;G…	GO:0005515,protein binding;GO:0005488,binding;GO:0004867,serine-type endopeptidase inhibitor activity;GO:0030234,enzyme regulator activity;GO:0004866,endopeptidase inhibitor activity;GO:0030414,peptidase inhibitor activity;GO:0005518,collagen binding;GO:0051082,unfolded protein binding;GO:0004857,enzyme inhibitor activity
40	sp|P08169|MPRI_BOVIN	Cation-independent mannose-6-phosphate receptor OS=Bos taurus OX=9913 GN=IGF2R PE=1 SV=2		up	1.56197	0.000184048	reproductive process;reproduction;regulation of biological process;establishment of localization;cellular component organization or biogenesis;positive regulation of biological process;developmental process;multicellular organismal process;cellular process;response to stimulus;signaling;localization;biological regulation;death	extracellular region part;organelle;cell part;membrane-enclosed lumen;extracellular region;cell;macromolecular complex;organelle part	molecular transducer activity;transporter activity;binding;catalytic activity		Lysosome	GO:0043067,regulation of programmed cell death;GO:0065007,biological regulation;GO:0031667,response to nutrient levels;GO:0010941,regulation of cell death;GO:0051094,positive regulation of developmental process;GO:0050793,regulation of developmental process;GO:0009605,response to external stimulus;GO:0007167,enzyme linked receptor protein signaling pathway;GO:0042221,response to chemical stimulus…	GO:0005765,lysosomal membrane;GO:0044446,intracellular organelle part;GO:0031967,organelle envelope;GO:0031982,vesicle;GO:0005764,lysosome;GO:0044464,cell part;GO:0043231,intracellular membrane-bounded organelle;GO:0030055,cell-substrate junction;GO:0005798,Golgi-associated vesicle;GO:0005912,adherens junction;GO:0012505,endomembrane system;GO:0044428,nuclear part;GO:0044437,vacuolar part;GO:0031…	GO:0004672,protein kinase activity;GO:0048029,monosaccharide binding;GO:0033293,monocarboxylic acid binding;GO:0004872,receptor activity;GO:0004714,transmembrane receptor protein tyrosine kinase activity;GO:0016773,phosphotransferase activity, alcohol group as acceptor;GO:0008289,lipid binding;GO:0005515,protein binding;GO:0003824,catalytic activity;GO:0051219,phosphoprotein binding;GO:0019199,tr…	ko04142,Lysosome
44	sp|Q0VCX2|BIP_BOVIN	Endoplasmic reticulum chaperone BiP OS=Bos taurus OX=9913 GN=HSPA5 PE=2 SV=1		up	1.90033	2.54515e-05	regulation of biological process;establishment of localization;positive regulation of biological process;developmental process;multicellular organismal process;cellular process;response to stimulus;signaling;negative regulation of biological process;localization;locomotion;biological regulation;metabolic process;death	extracellular region part;organelle;cell part;membrane-enclosed lumen;extracellular region;cell;macromolecular complex;organelle part	enzyme regulator activity;binding;catalytic activity	Posttranslational modification, protein turnover, chaperones ;	Antigen processing and presentation;Protein export;Prion diseases;Protein processing in endoplasmic reticulum	GO:0051338,regulation of transferase activity;GO:0034960,cellular biopolymer metabolic process;GO:0019941,modification-dependent protein catabolic process;GO:0042221,response to chemical stimulus;GO:0002576,platelet degranulation;GO:0048731,system development;GO:0052548,regulation of endopeptidase activity;GO:0032940,secretion by cell;GO:0021536,diencephalon development;GO:0043283,biopolymer meta…	GO:0044446,intracellular organelle part;GO:0043209,myelin sheath;GO:0031982,vesicle;GO:0030496,midbody;GO:0044422,organelle part;GO:0043233,organelle lumen;GO:0070062,extracellular vesicular exosome;GO:0005789,endoplasmic reticulum membrane;GO:0044464,cell part;GO:0031300,intrinsic to organelle membrane;GO:0043231,intracellular membrane-bounded organelle;GO:0005739,mitochondrion;GO:0030055,cell-s…	GO:0043169,cation binding;GO:0043021,ribonucleoprotein binding;GO:0017111,nucleoside-triphosphatase activity;GO:0001883,purine nucleoside binding;GO:0005515,protein binding;GO:0031625,ubiquitin protein ligase binding;GO:0051787,misfolded protein binding;GO:0004857,enzyme inhibitor activity;GO:0016817,hydrolase activity, acting on acid anhydrides;GO:0000166,nucleotide binding;GO:0005524,ATP bindin…	ko03060,Protein export;ko04612,Antigen processing and presentation;ko05020,Prion diseases;ko04141,Protein processing in endoplasmic reticulum
49	sp|Q3T0P6|PGK1_BOVIN	Phosphoglycerate kinase 1 OS=Bos taurus OX=9913 GN=PGK1 PE=2 SV=3		up	1.50516	0.000209838	developmental process;metabolic process;cellular process	extracellular region part;extracellular region;organelle;cell part;cell	binding;catalytic activity	Carbohydrate transport and metabolism ;	Metabolic pathways;Glycolysis / Gluconeogenesis;Microbial metabolism in diverse environments	GO:0019318,hexose metabolic process;GO:0048731,system development;GO:0044238,primary metabolic process;GO:0046364,monosaccharide biosynthetic process;GO:0009888,tissue development;GO:0019752,carboxylic acid metabolic process;GO:0006066,alcohol metabolic process;GO:0009987,cellular process;GO:0005975,carbohydrate metabolic process;GO:0006094,gluconeogenesis;GO:0030154,cell differentiation;GO:00461…	GO:0044444,cytoplasmic part;GO:0031982,vesicle;GO:0070062,extracellular vesicular exosome;GO:0044464,cell part;GO:0043230,extracellular organelle;GO:0043227,membrane-bounded organelle;GO:0044421,extracellular region part;GO:0044424,intracellular part;GO:0005737,cytoplasm;GO:0005623,cell;GO:0045121,membrane raft;GO:0005829,cytosol;GO:0044425,membrane part;GO:0043226,organelle;GO:0005622,intracellu…	GO:0016301,kinase activity;GO:0032553,ribonucleotide binding;GO:0001883,purine nucleoside binding;GO:0032555,purine ribonucleotide binding;GO:0016772,transferase activity, transferring phosphorus-containing groups;GO:0000166,nucleotide binding;GO:0005515,protein binding;GO:0003824,catalytic activity;GO:0005524,ATP binding;GO:0005488,binding;GO:0001882,nucleoside binding;GO:0030554,adenyl nucleoti…	ko00010,Glycolysis / Gluconeogenesis;ko01120,Microbial metabolism in diverse environments;ko01100,Metabolic pathways
50	sp|Q5KR49|TPM1_BOVIN	Tropomyosin alpha-1 chain OS=Bos taurus OX=9913 GN=TPM1 PE=2 SV=1		down	0.459915	3.42e-06	regulation of biological process;cellular component organization or biogenesis;positive regulation of biological process;developmental process;multicellular organismal process;cellular process;response to stimulus;biological adhesion;biological regulation;metabolic process	organelle;macromolecular complex;cell part;cell;organelle part	structural molecule activity;binding		Dilated cardiomyopathy;Hypertrophic cardiomyopathy (HCM);Cardiac muscle contraction	GO:0065007,biological regulation;GO:0007517,muscle organ development;GO:0050793,regulation of developmental process;GO:0009605,response to external stimulus;GO:0006941,striated muscle contraction;GO:0022604,regulation of cell morphogenesis;GO:0006950,response to stress;GO:0042221,response to chemical stimulus;GO:0048731,system development;GO:0009888,tissue development;GO:0051239,regulation of mul…	GO:0001725,stress fiber;GO:0044446,intracellular organelle part;GO:0030017,sarcomere;GO:0031256,leading edge membrane;GO:0001726,ruffle;GO:0044422,organelle part;GO:0044464,cell part;GO:0044463,cell projection part;GO:0043232,intracellular non-membrane-bounded organelle;GO:0032587,ruffle membrane;GO:0005623,cell;GO:0044425,membrane part;GO:0043228,non-membrane-bounded organelle;GO:0030016,myofibr…	GO:0005198,structural molecule activity;GO:0008092,cytoskeletal protein binding;GO:0005200,structural constituent of cytoskeleton;GO:0005515,protein binding;GO:0008307,structural constituent of muscle;GO:0005488,binding;GO:0003779,actin binding	ko04260,Cardiac muscle contraction;ko05410,Hypertrophic cardiomyopathy (HCM);ko05414,Dilated cardiomyopathy
55	tr|F1MJ56|F1MJ56_BOVIN	Unconventional myosin-Id OS=Bos taurus OX=9913 GN=MYO1D PE=3 SV=1		down	0.627731	0.0106166	regulation of biological process;metabolic process;biological regulation;cellular process	extracellular region part;extracellular region;organelle;macromolecular complex;cell part;cell;organelle part	binding;catalytic activity	Cytoskeleton ;		GO:0065007,biological regulation;GO:0019220,regulation of phosphate metabolic process;GO:0050789,regulation of biological process;GO:0050790,regulation of catalytic activity;GO:0044092,negative regulation of molecular function;GO:0031323,regulation of cellular metabolic process;GO:0050794,regulation of cellular process;GO:0019222,regulation of metabolic process;GO:0051346,negative regulation of h…	GO:0044446,intracellular organelle part;GO:0043209,myelin sheath;GO:0031256,leading edge membrane;GO:0031982,vesicle;GO:0044422,organelle part;GO:0070062,extracellular vesicular exosome;GO:0044464,cell part;GO:0044463,cell projection part;GO:0043232,intracellular non-membrane-bounded organelle;GO:0043231,intracellular membrane-bounded organelle;GO:0033267,axon part;GO:0016459,myosin complex;GO:00…	GO:0032553,ribonucleotide binding;GO:0017111,nucleoside-triphosphatase activity;GO:0001883,purine nucleoside binding;GO:0005515,protein binding;GO:0003824,catalytic activity;GO:0019904,protein domain specific binding;GO:0000146,microfilament motor activity;GO:0003774,motor activity;GO:0005516,calmodulin binding;GO:0032559,adenyl ribonucleotide binding;GO:0051015,actin filament binding;GO:0016817,…
59	tr|A7MB83|A7MB83_BOVIN	PLOD2 protein OS=Bos taurus OX=9913 GN=PLOD2 PE=2 SV=1		up	1.58185	0.000225395	response to stimulus;cellular component organization or biogenesis;metabolic process;cellular process	extracellular region part;extracellular region;organelle;cell part;cell;organelle part	binding;catalytic activity		Lysine degradation	GO:0034960,cellular biopolymer metabolic process;GO:0044267,cellular protein metabolic process;GO:0006950,response to stress;GO:0042221,response to chemical stimulus;GO:0032870,cellular response to hormone stimulus;GO:0044238,primary metabolic process;GO:0009719,response to endogenous stimulus;GO:0043062,extracellular structure organization;GO:0043412,biopolymer modification;GO:0030198,extracellu…	GO:0043229,intracellular organelle;GO:0044446,intracellular organelle part;GO:0005783,endoplasmic reticulum;GO:0044444,cytoplasmic part;GO:0031982,vesicle;GO:0044422,organelle part;GO:0070062,extracellular vesicular exosome;GO:0005789,endoplasmic reticulum membrane;GO:0044464,cell part;GO:0005791,rough endoplasmic reticulum;GO:0043230,extracellular organelle;GO:0043227,membrane-bounded organelle;…	GO:0043167,ion binding;GO:0043169,cation binding;GO:0046872,metal ion binding;GO:0019842,vitamin binding;GO:0016491,oxidoreductase activity;GO:0005506,iron ion binding;GO:0003824,catalytic activity;GO:0046914,transition metal ion binding;GO:0031406,carboxylic acid binding;GO:0005488,binding	ko00310,Lysine degradation
65	tr|F1MUZ9|F1MUZ9_BOVIN	60 kDa heat shock protein, mitochondrial OS=Bos taurus OX=9913 GN=HSPD1 PE=1 SV=1		up	2.17302	0.000114719	multi-organism process;positive regulation of biological process;developmental process;multicellular organismal process;cellular process;signaling;viral reproduction;negative regulation of biological process;biological regulation;metabolic process;death;immune system process;regulation of biological process;cellular component organization or biogenesis;cell proliferation;response to stimulus	extracellular region part;organelle;cell part;membrane-enclosed lumen;extracellular region;cell;macromolecular complex;organelle part	binding;catalytic activity	Posttranslational modification, protein turnover, chaperones ;	RNA degradation;Type I diabetes mellitus	GO:0031349,positive regulation of defense response;GO:0034960,cellular biopolymer metabolic process;GO:0031347,regulation of defense response;GO:0043279,response to alkaloid;GO:0042221,response to chemical stimulus;GO:0045321,leukocyte activation;GO:0002694,regulation of leukocyte activation;GO:0048731,system development;GO:0052548,regulation of endopeptidase activity;GO:0002252,immune effector p…	GO:0044446,intracellular organelle part;GO:0031967,organelle envelope;GO:0043209,myelin sheath;GO:0031982,vesicle;GO:0044422,organelle part;GO:0043233,organelle lumen;GO:0070062,extracellular vesicular exosome;GO:0031980,mitochondrial lumen;GO:0044464,cell part;GO:0005905,coated pit;GO:0005794,Golgi apparatus;GO:0005769,early endosome;GO:0043231,intracellular membrane-bounded organelle;GO:0005739…	GO:0017111,nucleoside-triphosphatase activity;GO:0001883,purine nucleoside binding;GO:0005515,protein binding;GO:0017046,peptide hormone binding;GO:0031625,ubiquitin protein ligase binding;GO:0051787,misfolded protein binding;GO:0003677,DNA binding;GO:0016817,hydrolase activity, acting on acid anhydrides;GO:0003676,nucleic acid binding;GO:0001530,lipopolysaccharide binding;GO:0000166,nucleotide b…	ko04940,Type I diabetes mellitus;ko03018,RNA degradation
68	sp|Q2HJ49|MOES_BOVIN	Moesin OS=Bos taurus OX=9913 GN=MSN PE=2 SV=3		down	0.643929	0.00723212	immune system process;regulation of biological process;establishment of localization;cellular component organization or biogenesis;positive regulation of biological process;developmental process;multicellular organismal process;cellular process;response to stimulus;biological adhesion;localization;locomotion;metabolic process;biological regulation	extracellular region part;extracellular region;organelle;cell part;cell	structural molecule activity;binding		Regulation of actin cytoskeleton;Leukocyte transendothelial migration	GO:0065007,biological regulation;GO:0060255,regulation of macromolecule metabolic process;GO:0035088,establishment or maintenance of apical/basal cell polarity;GO:0010628,positive regulation of gene expression;GO:0050793,regulation of developmental process;GO:0008361,regulation of cell size;GO:0022604,regulation of cell morphogenesis;GO:0000902,cell morphogenesis;GO:0048731,system development;GO:…	GO:0001931,uropod;GO:0043209,myelin sheath;GO:0031982,vesicle;GO:0070062,extracellular vesicular exosome;GO:0044464,cell part;GO:0044463,cell projection part;GO:0043232,intracellular non-membrane-bounded organelle;GO:0043231,intracellular membrane-bounded organelle;GO:0031254,trailing edge;GO:0030055,cell-substrate junction;GO:0005623,cell;GO:0005634,nucleus;GO:0044425,membrane part;GO:0005912,ad…	GO:0019901,protein kinase binding;GO:0003676,nucleic acid binding;GO:0003723,RNA binding;GO:0005515,protein binding;GO:0050839,cell adhesion molecule binding;GO:0005488,binding;GO:0008092,cytoskeletal protein binding;GO:0005198,structural molecule activity;GO:0019899,enzyme binding;GO:0005200,structural constituent of cytoskeleton;GO:0005102,receptor binding;GO:0019900,kinase binding;GO:0003779,a…	ko04810,Regulation of actin cytoskeleton;ko04670,Leukocyte transendothelial migration
77	tr|E9RHW1|E9RHW1_BOVIN	Heat shock 27kDa protein 1 OS=Bos taurus OX=9913 GN=HSPB1 PE=2 SV=1	sp|Q3T149|HSPB1_BOVIN	up	6.79184	1.12634e-11	regulation of biological process;multi-organism process;positive regulation of biological process;developmental process;multicellular organismal process;cellular process;response to stimulus;biological adhesion;signaling;localization;locomotion;biological regulation;metabolic process	extracellular region part;extracellular region;organelle;macromolecular complex;cell part;cell;organelle part	enzyme regulator activity;binding		VEGF signaling pathway;MAPK signaling pathway;Amoebiasis	GO:0065007,biological regulation;GO:0034960,cellular biopolymer metabolic process;GO:0045766,positive regulation of angiogenesis;GO:0050793,regulation of developmental process;GO:0009605,response to external stimulus;GO:0006950,response to stress;GO:0042221,response to chemical stimulus;GO:0070527,platelet aggregation;GO:0031326,regulation of cellular biosynthetic process;GO:0009607,response to b…	GO:0044446,intracellular organelle part;GO:0030017,sarcomere;GO:0031982,vesicle;GO:0044422,organelle part;GO:0070062,extracellular vesicular exosome;GO:0044464,cell part;GO:0031674,I band;GO:0043232,intracellular non-membrane-bounded organelle;GO:0043231,intracellular membrane-bounded organelle;GO:0030055,cell-substrate junction;GO:0005623,cell;GO:0005634,nucleus;GO:0044425,membrane part;GO:00059…	GO:0019901,protein kinase binding;GO:0005515,protein binding;GO:0019899,enzyme binding;GO:0030234,enzyme regulator activity;GO:0019900,kinase binding;GO:0004857,enzyme inhibitor activity;GO:0005080,protein kinase C binding;GO:0019207,kinase regulator activity;GO:0032182,small conjugating protein binding;GO:0042802,identical protein binding;GO:0030291,protein serine/threonine kinase inhibitor acti…	ko04370,VEGF signaling pathway;ko04010,MAPK signaling pathway;ko05146,Amoebiasis
82	sp|Q27965|HS71B_BOVIN	Heat shock 70 kDa protein 1B OS=Bos taurus OX=9913 GN=HSPA1B PE=2 SV=1		up	14.7865	0.000289109	reproduction;multi-organism process;positive regulation of biological process;multicellular organismal process;cellular process;signaling;viral reproduction;negative regulation of biological process;biological regulation;metabolic process;immune system process;reproductive process;regulation of biological process;cellular component organization or biogenesis;response to stimulus;locomotion	extracellular region part;organelle;cell part;membrane-enclosed lumen;extracellular region;cell;macromolecular complex;organelle part	molecular transducer activity;binding;catalytic activity	Posttranslational modification, protein turnover, chaperones ;	Antigen processing and presentation;Endocytosis;MAPK signaling pathway;Toxoplasmosis;Prion diseases;Protein processing in endoplasmic reticulum;Spliceosome	GO:0065007,biological regulation;GO:0034960,cellular biopolymer metabolic process;GO:0022415,viral reproductive process;GO:0006950,response to stress;GO:0042221,response to chemical stimulus;GO:0031326,regulation of cellular biosynthetic process;GO:0046483,heterocycle metabolic process;GO:0050821,protein stabilization;GO:0009150,purine ribonucleotide metabolic process;GO:0031324,negative regulati…	GO:0044446,intracellular organelle part;GO:0000151,ubiquitin ligase complex;GO:0031981,nuclear lumen;GO:0044422,organelle part;GO:0043233,organelle lumen;GO:0016234,inclusion body;GO:0044464,cell part;GO:0005654,nucleoplasm;GO:0005815,microtubule organizing center;GO:0005813,centrosome;GO:0043232,intracellular non-membrane-bounded organelle;GO:0043231,intracellular membrane-bounded organelle;GO:0…	GO:0032553,ribonucleotide binding;GO:0017111,nucleoside-triphosphatase activity;GO:0001883,purine nucleoside binding;GO:0004872,receptor activity;GO:0005515,protein binding;GO:0003824,catalytic activity;GO:0060089,molecular transducer activity;GO:0004871,signal transducer activity;GO:0019899,enzyme binding;GO:0032559,adenyl ribonucleotide binding;GO:0031625,ubiquitin protein ligase binding;GO:004…	ko05145,Toxoplasmosis;ko04144,Endocytosis;ko04010,MAPK signaling pathway;ko03040,Spliceosome;ko04612,Antigen processing and presentation;ko05020,Prion diseases;ko04141,Protein processing in endoplasmic reticulum
84	sp|P00829|ATPB_BOVIN	ATP synthase subunit beta, mitochondrial OS=Bos taurus OX=9913 GN=ATP5F1B PE=1 SV=2		up	1.60231	0.00444538	regulation of biological process;establishment of localization;cellular component organization or biogenesis;developmental process;multicellular organismal process;cellular process;biological adhesion;negative regulation of biological process;localization;locomotion;metabolic process;biological regulation	extracellular region part;organelle;cell part;membrane-enclosed lumen;extracellular region;cell;macromolecular complex;organelle part	transporter activity;binding;catalytic activity	Energy production and conversion ;	Metabolic pathways;Alzheimer's disease;Oxidative phosphorylation;Parkinson's disease;Huntington's disease	GO:0065007,biological regulation;GO:0050801,ion homeostasis;GO:0016477,cell migration;GO:0048870,cell motility;GO:0034220,ion transmembrane transport;GO:0001649,osteoblast differentiation;GO:0048731,system development;GO:0019725,cellular homeostasis;GO:0046483,heterocycle metabolic process;GO:0009150,purine ribonucleotide metabolic process;GO:0007162,negative regulation of cell adhesion;GO:000914…	GO:0044446,intracellular organelle part;GO:0031967,organelle envelope;GO:0043209,myelin sheath;GO:0031982,vesicle;GO:0033178,proton-transporting two-sector ATPase complex, catalytic domain;GO:0044422,organelle part;GO:0043233,organelle lumen;GO:0070062,extracellular vesicular exosome;GO:0031980,mitochondrial lumen;GO:0044464,cell part;GO:0043231,intracellular membrane-bounded organelle;GO:0005739…	GO:0043492,ATPase activity, coupled to movement of substances;GO:0017111,nucleoside-triphosphatase activity;GO:0001883,purine nucleoside binding;GO:0005515,protein binding;GO:0022857,transmembrane transporter activity;GO:0022804,active transmembrane transporter activity;GO:0008324,cation transmembrane transporter activity;GO:0016817,hydrolase activity, acting on acid anhydrides;GO:0015405,P-P-bon…	ko05010,Alzheimer's disease;ko00190,Oxidative phosphorylation;ko05012,Parkinson's disease;ko05016,Huntington's disease;ko01100,Metabolic pathways
87	tr|E1BPK6|E1BPK6_BOVIN	Myosin VI OS=Bos taurus OX=9913 GN=MYO6 PE=3 SV=2		down	0.660942	0.0167391	regulation of biological process;establishment of localization;cellular component organization or biogenesis;positive regulation of biological process;developmental process;multicellular organismal process;cellular process;response to stimulus;signaling;localization;biological regulation;metabolic process	extracellular region part;organelle;cell part;membrane-enclosed lumen;extracellular region;cell;macromolecular complex;organelle part	binding;catalytic activity	Cytoskeleton ;		GO:0048839,inner ear development;GO:0065007,biological regulation;GO:0042471,ear morphogenesis;GO:0010628,positive regulation of gene expression;GO:0045893,positive regulation of transcription, DNA-dependent;GO:0003001,generation of a signal involved in cell-cell signaling;GO:0031175,neuron projection development;GO:0007267,cell-cell signaling;GO:0006950,response to stress;GO:0042221,response to …	GO:0005765,lysosomal membrane;GO:0044446,intracellular organelle part;GO:0031965,nuclear membrane;GO:0031967,organelle envelope;GO:0031982,vesicle;GO:0005764,lysosome;GO:0044464,cell part;GO:0005654,nucleoplasm;GO:0043232,intracellular non-membrane-bounded organelle;GO:0043231,intracellular membrane-bounded organelle;GO:0016459,myosin complex;GO:0012505,endomembrane system;GO:0044428,nuclear part…	GO:0032553,ribonucleotide binding;GO:0017111,nucleoside-triphosphatase activity;GO:0001883,purine nucleoside binding;GO:0005515,protein binding;GO:0003824,catalytic activity;GO:0000146,microfilament motor activity;GO:0003774,motor activity;GO:0005516,calmodulin binding;GO:0032559,adenyl ribonucleotide binding;GO:0051015,actin filament binding;GO:0016817,hydrolase activity, acting on acid anhydrid…
88	tr|E1BP50|E1BP50_BOVIN	Tankyrase 1 binding protein 1 OS=Bos taurus OX=9913 GN=TNKS1BP1 PE=1 SV=2		down	0.621837	0.0134834	metabolic process;cellular process	organelle;macromolecular complex;cell part;cell;organelle part;membrane-enclosed lumen				GO:0034960,cellular biopolymer metabolic process;GO:0009057,macromolecule catabolic process;GO:0043285,biopolymer catabolic process;GO:0044238,primary metabolic process;GO:0000288,nuclear-transcribed mRNA catabolic process, deadenylation-dependent decay;GO:0034962,cellular biopolymer catabolic process;GO:0044237,cellular metabolic process;GO:0043283,biopolymer metabolic process;GO:0006401,RNA cat…	GO:0043229,intracellular organelle;GO:0044446,intracellular organelle part;GO:0031981,nuclear lumen;GO:0044422,organelle part;GO:0043233,organelle lumen;GO:0044464,cell part;GO:0005654,nucleoplasm;GO:0043227,membrane-bounded organelle;GO:0043232,intracellular non-membrane-bounded organelle;GO:0043231,intracellular membrane-bounded organelle;GO:0044424,intracellular part;GO:0043234,protein complex…
89	tr|F1MAZ3|F1MAZ3_BOVIN	Microtubule-associated protein OS=Bos taurus OX=9913 GN=MAP4 PE=4 SV=2		down	0.500361	0.00861903	establishment of localization;cellular component organization or biogenesis;developmental process;localization;multicellular organismal process;cellular process	extracellular region part;extracellular region;organelle;macromolecular complex;cell part;cell;organelle part	structural molecule activity;binding			GO:0007051,spindle organization;GO:0031175,neuron projection development;GO:0048731,system development;GO:0000278,mitotic cell cycle;GO:0000279,M phase;GO:0022008,neurogenesis;GO:0030182,neuron differentiation;GO:0007018,microtubule-based movement;GO:0051653,spindle localization;GO:0051301,cell division;GO:0009987,cellular process;GO:0051294,establishment of spindle orientation;GO:0007399,nervous…	GO:0043229,intracellular organelle;GO:0044446,intracellular organelle part;GO:0031982,vesicle;GO:0042995,cell projection;GO:0005875,microtubule associated complex;GO:0044422,organelle part;GO:0043005,neuron projection;GO:0070062,extracellular vesicular exosome;GO:0044464,cell part;GO:0043230,extracellular organelle;GO:0044463,cell projection part;GO:0043227,membrane-bounded organelle;GO:0043232,i…	GO:0005198,structural molecule activity;GO:0008092,cytoskeletal protein binding;GO:0015631,tubulin binding;GO:0008017,microtubule binding;GO:0005515,protein binding;GO:0005488,binding
96	tr|F1N1S2|F1N1S2_BOVIN	Microtubule associated protein 1B OS=Bos taurus OX=9913 GN=MAP1B PE=4 SV=2		down	0.58743	0.00545015	regulation of biological process;establishment of localization;cellular component organization or biogenesis;positive regulation of biological process;developmental process;multicellular organismal process;cellular process;growth;negative regulation of biological process;localization;biological regulation	organelle;macromolecular complex;cell part;cell;organelle part	structural molecule activity;binding			GO:0065007,biological regulation;GO:0050793,regulation of developmental process;GO:0031175,neuron projection development;GO:0022604,regulation of cell morphogenesis;GO:0010720,positive regulation of cell development;GO:0060341,regulation of cellular localization;GO:0048731,system development;GO:0051239,regulation of multicellular organismal process;GO:0050769,positive regulation of neurogenesis;G…	GO:0043229,intracellular organelle;GO:0044446,intracellular organelle part;GO:0044444,cytoplasmic part;GO:0042995,cell projection;GO:0005875,microtubule associated complex;GO:0044422,organelle part;GO:0043005,neuron projection;GO:0044464,cell part;GO:0044463,cell projection part;GO:0005929,cilium;GO:0043232,intracellular non-membrane-bounded organelle;GO:0044424,intracellular part;GO:0043234,prot…	GO:0005198,structural molecule activity;GO:0008092,cytoskeletal protein binding;GO:0015631,tubulin binding;GO:0008017,microtubule binding;GO:0005515,protein binding;GO:0005488,binding
101	sp|Q3ZCH0|GRP75_BOVIN	Stress-70 protein, mitochondrial OS=Bos taurus OX=9913 GN=HSPA9 PE=2 SV=1		up	2.12449	0.0352542	response to stimulus;regulation of biological process;establishment of localization;cellular component organization or biogenesis;negative regulation of biological process;localization;metabolic process;biological regulation;death;cellular process	extracellular region part;extracellular region;organelle;cell part;cell;organelle part;membrane-enclosed lumen	binding	Posttranslational modification, protein turnover, chaperones ;	RNA degradation	GO:0043067,regulation of programmed cell death;GO:0065007,biological regulation;GO:0010941,regulation of cell death;GO:0034960,cellular biopolymer metabolic process;GO:0050793,regulation of developmental process;GO:0033036,macromolecule localization;GO:0046907,intracellular transport;GO:0042221,response to chemical stimulus;GO:0044238,primary metabolic process;GO:0007005,mitochondrion organizatio…	GO:0044446,intracellular organelle part;GO:0043209,myelin sheath;GO:0031981,nuclear lumen;GO:0031982,vesicle;GO:0044422,organelle part;GO:0043233,organelle lumen;GO:0070062,extracellular vesicular exosome;GO:0031980,mitochondrial lumen;GO:0044464,cell part;GO:0043232,intracellular non-membrane-bounded organelle;GO:0043231,intracellular membrane-bounded organelle;GO:0005739,mitochondrion;GO:003005…	GO:0032553,ribonucleotide binding;GO:0001883,purine nucleoside binding;GO:0005515,protein binding;GO:0019899,enzyme binding;GO:0032559,adenyl ribonucleotide binding;GO:0031625,ubiquitin protein ligase binding;GO:0019838,growth factor binding;GO:0031072,heat shock protein binding;GO:0017134,fibroblast growth factor binding;GO:0032555,purine ribonucleotide binding;GO:0000166,nucleotide binding;GO:0…	ko03018,RNA degradation
105	tr|F1MLW0|F1MLW0_BOVIN	Non-muscle caldesmon OS=Bos taurus OX=9913 GN=CALD1 PE=1 SV=2		down	0.361398	1.56039e-06	multicellular organismal process	organelle;cell part;cell	binding		Vascular smooth muscle contraction	GO:0032501,multicellular organismal process;GO:0003008,system process;GO:0003012,muscle system process;GO:0006936,muscle contraction	GO:0044424,intracellular part;GO:0044444,cytoplasmic part;GO:0005737,cytoplasm;GO:0005623,cell;GO:0005622,intracellular;GO:0044464,cell part;GO:0030016,myofibril;GO:0043292,contractile fiber	GO:0008092,cytoskeletal protein binding;GO:0005516,calmodulin binding;GO:0005515,protein binding;GO:0005488,binding;GO:0003779,actin binding	ko04270,Vascular smooth muscle contraction
106	tr|F6QVC9|F6QVC9_BOVIN	Annexin OS=Bos taurus OX=9913 GN=ANXA5 PE=1 SV=1	tr|A1L5B6|A1L5B6_BOVIN	up	1.94842	0.00444242	immune system process;regulation of biological process;multi-organism process;establishment of localization;cellular component organization or biogenesis;positive regulation of biological process;multicellular organismal process;cellular process;response to stimulus;signaling;negative regulation of biological process;localization;biological regulation;metabolic process;death	synapse part;synapse;extracellular region part;extracellular region;organelle;cell part;cell;organelle part	enzyme regulator activity;transporter activity;binding;catalytic activity			GO:0043067,regulation of programmed cell death;GO:0065007,biological regulation;GO:0010941,regulation of cell death;GO:0048583,regulation of response to stimulus;GO:0051094,positive regulation of developmental process;GO:0051260,protein homooligomerization;GO:0050793,regulation of developmental process;GO:0031347,regulation of defense response;GO:0070271,protein complex biogenesis;GO:0034220,ion …	GO:0044456,synapse part;GO:0014704,intercalated disc;GO:0030017,sarcomere;GO:0030136,clathrin-coated vesicle;GO:0031982,vesicle;GO:0042383,sarcolemma;GO:0043204,perikaryon;GO:0070062,extracellular vesicular exosome;GO:0044464,cell part;GO:0044463,cell projection part;GO:0005911,cell-cell junction;GO:0031674,I band;GO:0043231,intracellular membrane-bounded organelle;GO:0033267,axon part;GO:0030055…	GO:0043169,cation binding;GO:0043492,ATPase activity, coupled to movement of substances;GO:0017111,nucleoside-triphosphatase activity;GO:0008289,lipid binding;GO:0005515,protein binding;GO:0030247,polysaccharide binding;GO:0005543,phospholipid binding;GO:0022857,transmembrane transporter activity;GO:0017046,peptide hormone binding;GO:0022804,active transmembrane transporter activity;GO:0004857,en…
122	tr|V6F9A2|V6F9A2_BOVIN	Apolipoprotein A-I preproprotein OS=Bos taurus OX=9913 GN=APOA1 PE=3 SV=1	sp|P15497|APOA1_BOVIN	up	1.86932	4.56944e-06	positive regulation of biological process;developmental process;multicellular organismal process;cellular process;signaling;negative regulation of biological process;metabolic process;biological regulation;immune system process;regulation of biological process;cellular component organization or biogenesis;establishment of localization;cell proliferation;biological adhesion;response to stimulus;lo…	extracellular region part;organelle;cell part;membrane-enclosed lumen;extracellular region;cell;macromolecular complex;organelle part	enzyme regulator activity;chemorepellent activity;transporter activity;binding		PPAR signaling pathway	GO:0009894,regulation of catabolic process;GO:0016477,cell migration;GO:0031347,regulation of defense response;GO:0045995,regulation of embryonic development;GO:0002576,platelet degranulation;GO:0009416,response to light stimulus;GO:0031326,regulation of cellular biosynthetic process;GO:0034114,regulation of heterotypic cell-cell adhesion;GO:0050704,regulation of interleukin-1 secretion;GO:000090…	GO:0044446,intracellular organelle part;GO:0031982,vesicle;GO:0044422,organelle part;GO:0043233,organelle lumen;GO:0070062,extracellular vesicular exosome;GO:0044464,cell part;GO:0005769,early endosome;GO:0043231,intracellular membrane-bounded organelle;GO:0031974,membrane-enclosed lumen;GO:0005623,cell;GO:0005634,nucleus;GO:0030141,secretory granule;GO:0005576,extracellular region;GO:0065010,ext…	GO:0043169,cation binding;GO:0008034,lipoprotein binding;GO:0008289,lipid binding;GO:0005515,protein binding;GO:0043167,ion binding;GO:0005543,phospholipid binding;GO:0070325,lipoprotein receptor binding;GO:0019899,enzyme binding;GO:0008047,enzyme activator activity;GO:0030234,enzyme regulator activity;GO:0043176,amine binding;GO:0004857,enzyme inhibitor activity;GO:0032934,sterol binding;GO:0042…	ko03320,PPAR signaling pathway
128	tr|F1MXI4|F1MXI4_BOVIN	Uncharacterized protein OS=Bos taurus OX=9913 GN=MATR3 PE=1 SV=1		down	0.579862	0.0154507	regulation of biological process;metabolic process;biological regulation	organelle;cell part;cell;organelle part;membrane-enclosed lumen	structural molecule activity;binding			GO:0065007,biological regulation;GO:0060255,regulation of macromolecule metabolic process;GO:0050789,regulation of biological process;GO:0010468,regulation of gene expression;GO:0010608,posttranscriptional regulation of gene expression;GO:0019222,regulation of metabolic process	GO:0043229,intracellular organelle;GO:0044446,intracellular organelle part;GO:0019866,organelle inner membrane;GO:0031965,nuclear membrane;GO:0031967,organelle envelope;GO:0005637,nuclear inner membrane;GO:0031981,nuclear lumen;GO:0044422,organelle part;GO:0043233,organelle lumen;GO:0044464,cell part;GO:0005654,nucleoplasm;GO:0043227,membrane-bounded organelle;GO:0031090,organelle membrane;GO:004…	GO:0043169,cation binding;GO:0046872,metal ion binding;GO:0000166,nucleotide binding;GO:0005515,protein binding;GO:0046914,transition metal ion binding;GO:0005488,binding;GO:0005198,structural molecule activity;GO:0043167,ion binding;GO:0008270,zinc ion binding
142	sp|P12344|AATM_BOVIN	Aspartate aminotransferase, mitochondrial OS=Bos taurus OX=9913 GN=GOT2 PE=1 SV=2		up	2.44771	0.000109945	response to stimulus;establishment of localization;localization;metabolic process;cellular process	extracellular region part;organelle;cell part;membrane-enclosed lumen;extracellular region;cell;macromolecular complex;organelle part	binding;catalytic activity	Amino acid transport and metabolism ;	Phenylalanine metabolism;Metabolic pathways;Alanine, aspartate and glutamate metabolism;Cysteine and methionine metabolism;Microbial metabolism in diverse environments;Phenylalanine, tyrosine and tryptophan biosynthesis;Arginine and proline metabolism;Tyrosine metabolism	GO:0016054,organic acid catabolic process;GO:0015718,monocarboxylic acid transport;GO:0044270,nitrogen compound catabolic process;GO:0015908,fatty acid transport;GO:0043648,dicarboxylic acid metabolic process;GO:0046394,carboxylic acid biosynthetic process;GO:0019318,hexose metabolic process;GO:0042221,response to chemical stimulus;GO:0044238,primary metabolic process;GO:0046364,monosaccharide bi…	GO:0044446,intracellular organelle part;GO:0031967,organelle envelope;GO:0043209,myelin sheath;GO:0031982,vesicle;GO:0044422,organelle part;GO:0043233,organelle lumen;GO:0043204,perikaryon;GO:0070062,extracellular vesicular exosome;GO:0031980,mitochondrial lumen;GO:0044464,cell part;GO:0043231,intracellular membrane-bounded organelle;GO:0005739,mitochondrion;GO:0031974,membrane-enclosed lumen;GO:…	GO:0016769,transferase activity, transferring nitrogenous groups;GO:0042803,protein homodimerization activity;GO:0070279,vitamin B6 binding;GO:0008289,lipid binding;GO:0005515,protein binding;GO:0003824,catalytic activity;GO:0005543,phospholipid binding;GO:0019899,enzyme binding;GO:0043176,amine binding;GO:0030170,pyridoxal phosphate binding;GO:0019842,vitamin binding;GO:0042802,identical protein…	ko00350,Tyrosine metabolism;ko01120,Microbial metabolism in diverse environments;ko00270,Cysteine and methionine metabolism;ko00360,Phenylalanine metabolism;ko00250,Alanine, aspartate and glutamate metabolism;ko00400,Phenylalanine, tyrosine and tryptophan biosynthesis;ko01100,Metabolic pathways;ko00330,Arginine and proline metabolism
157	tr|A4FV23|A4FV23_BOVIN	DDX21 protein OS=Bos taurus OX=9913 GN=DDX21 PE=1 SV=1		down	0.421991	0.0485334	regulation of biological process;multi-organism process;cellular component organization or biogenesis;positive regulation of biological process;developmental process;multicellular organismal process;cellular process;response to stimulus;biological regulation;metabolic process	organelle;cell part;cell;organelle part;membrane-enclosed lumen	binding;catalytic activity	Replication, recombination and repair ; Transcription ; Translation, ribosomal structure and biogenesis ;		GO:0042254,ribosome biogenesis;GO:0065007,biological regulation;GO:0060255,regulation of macromolecule metabolic process;GO:0034960,cellular biopolymer metabolic process;GO:0010628,positive regulation of gene expression;GO:0006396,RNA processing;GO:0001649,osteoblast differentiation;GO:0042221,response to chemical stimulus;GO:0048731,system development;GO:0044238,primary metabolic process;GO:0009…	GO:0043229,intracellular organelle;GO:0044446,intracellular organelle part;GO:0005730,nucleolus;GO:0031981,nuclear lumen;GO:0044422,organelle part;GO:0043233,organelle lumen;GO:0044464,cell part;GO:0005654,nucleoplasm;GO:0043227,membrane-bounded organelle;GO:0043232,intracellular non-membrane-bounded organelle;GO:0043231,intracellular membrane-bounded organelle;GO:0044424,intracellular part;GO:00…	GO:0032553,ribonucleotide binding;GO:0017111,nucleoside-triphosphatase activity;GO:0001883,purine nucleoside binding;GO:0004004,ATP-dependent RNA helicase activity;GO:0005515,protein binding;GO:0003824,catalytic activity;GO:0019843,rRNA binding;GO:0003724,RNA helicase activity;GO:0032559,adenyl ribonucleotide binding;GO:0016817,hydrolase activity, acting on acid anhydrides;GO:0003676,nucleic acid…
161	tr|F1MWK8|F1MWK8_BOVIN	Protein tyrosine kinase 7 (inactive) OS=Bos taurus OX=9913 GN=PTK7 PE=3 SV=2		down	0.351256	0.000190589	regulation of biological process;cellular component organization or biogenesis;positive regulation of biological process;developmental process;multicellular organismal process;cellular process;response to stimulus;biological adhesion;growth;signaling;localization;locomotion;metabolic process;biological regulation	cell part;cell	binding;catalytic activity	General function prediction only ; Signal transduction mechanisms ; Transcription ; Replication, recombination and repair ;		GO:0065007,biological regulation;GO:0035088,establishment or maintenance of apical/basal cell polarity;GO:0016477,cell migration;GO:0034960,cellular biopolymer metabolic process;GO:0048870,cell motility;GO:0050793,regulation of developmental process;GO:0009605,response to external stimulus;GO:0006950,response to stress;GO:0000902,cell morphogenesis;GO:0048731,system development;GO:0009888,tissue …	GO:0044464,cell part;GO:0005924,cell-substrate adherens junction;GO:0070161,anchoring junction;GO:0016021,integral to membrane;GO:0005911,cell-cell junction;GO:0005925,focal adhesion;GO:0030055,cell-substrate junction;GO:0016323,basolateral plasma membrane;GO:0005623,cell;GO:0005912,adherens junction;GO:0044425,membrane part;GO:0005886,plasma membrane;GO:0005887,integral to plasma membrane;GO:003…	GO:0004672,protein kinase activity;GO:0032553,ribonucleotide binding;GO:0001883,purine nucleoside binding;GO:0016773,phosphotransferase activity, alcohol group as acceptor;GO:0005515,protein binding;GO:0003824,catalytic activity;GO:0004713,protein tyrosine kinase activity;GO:0032559,adenyl ribonucleotide binding;GO:0016301,kinase activity;GO:0032555,purine ribonucleotide binding;GO:0000166,nucleo…
164	tr|A3KN04|A3KN04_BOVIN	Dolichyl-diphosphooligosaccharide--protein glycosyltransferase subunit 1 OS=Bos taurus OX=9913 GN=RPN1 PE=1 SV=1		up	1.66222	0.0025157	establishment of localization;localization;metabolic process;cellular process	organelle;macromolecular complex;cell part;cell;organelle part	binding;catalytic activity		N-Glycan biosynthesis;Metabolic pathways;Protein processing in endoplasmic reticulum	GO:0034960,cellular biopolymer metabolic process;GO:0006612,protein targeting to membrane;GO:0033036,macromolecule localization;GO:0046907,intracellular transport;GO:0044238,primary metabolic process;GO:0043283,biopolymer metabolic process;GO:0034645,cellular macromolecule biosynthetic process;GO:0043284,biopolymer biosynthetic process;GO:0043413,biopolymer glycosylation;GO:0043170,macromolecule …	GO:0043229,intracellular organelle;GO:0044446,intracellular organelle part;GO:0005783,endoplasmic reticulum;GO:0044444,cytoplasmic part;GO:0031982,vesicle;GO:0048770,pigment granule;GO:0044422,organelle part;GO:0005789,endoplasmic reticulum membrane;GO:0044464,cell part;GO:0005791,rough endoplasmic reticulum;GO:0016021,integral to membrane;GO:0043227,membrane-bounded organelle;GO:0031090,organell…	GO:0016740,transferase activity;GO:0016757,transferase activity, transferring glycosyl groups;GO:0005515,protein binding;GO:0003824,catalytic activity;GO:0016758,transferase activity, transferring hexosyl groups;GO:0005488,binding	ko00510,N-Glycan biosynthesis;ko01100,Metabolic pathways;ko04141,Protein processing in endoplasmic reticulum
166	sp|Q5E956|TPIS_BOVIN	Triosephosphate isomerase OS=Bos taurus OX=9913 GN=TPI1 PE=2 SV=3		up	2.07267	0.0036244	developmental process;metabolic process;multicellular organismal process;cellular process	extracellular region part;extracellular region;organelle;cell part;cell	binding;catalytic activity	Carbohydrate transport and metabolism ;	Inositol phosphate metabolism;Metabolic pathways;Fructose and mannose metabolism;Glycolysis / Gluconeogenesis;Microbial metabolism in diverse environments	GO:0044275,cellular carbohydrate catabolic process;GO:0019362,pyridine nucleotide metabolic process;GO:0019318,hexose metabolic process;GO:0046365,monosaccharide catabolic process;GO:0044238,primary metabolic process;GO:0046496,nicotinamide nucleotide metabolic process;GO:0046364,monosaccharide biosynthetic process;GO:0006732,coenzyme metabolic process;GO:0009820,alkaloid metabolic process;GO:000…	GO:0043229,intracellular organelle;GO:0044444,cytoplasmic part;GO:0031982,vesicle;GO:0070062,extracellular vesicular exosome;GO:0044464,cell part;GO:0043230,extracellular organelle;GO:0043227,membrane-bounded organelle;GO:0044421,extracellular region part;GO:0005615,extracellular space;GO:0043231,intracellular membrane-bounded organelle;GO:0044424,intracellular part;GO:0005737,cytoplasm;GO:000562…	GO:0016853,isomerase activity;GO:0019899,enzyme binding;GO:0005515,protein binding;GO:0003824,catalytic activity;GO:0016860,intramolecular oxidoreductase activity;GO:0031625,ubiquitin protein ligase binding;GO:0005488,binding	ko00051,Fructose and mannose metabolism;ko00010,Glycolysis / Gluconeogenesis;ko00562,Inositol phosphate metabolism;ko01120,Microbial metabolism in diverse environments;ko01100,Metabolic pathways
167	sp|P00760|TRY1_BOVIN	Cationic trypsin OS=Bos taurus OX=9913 PE=1 SV=3		up	2.93326	0.00135481	metabolic process;multicellular organismal process	extracellular region part;extracellular region	binding;catalytic activity	Posttranslational modification, protein turnover, chaperones ;	Pancreatic secretion;Neuroactive ligand-receptor interaction;Protein digestion and absorption	GO:0030163,protein catabolic process;GO:0043170,macromolecule metabolic process;GO:0019538,protein metabolic process;GO:0009057,macromolecule catabolic process;GO:0043285,biopolymer catabolic process;GO:0044238,primary metabolic process;GO:0032501,multicellular organismal process;GO:0006508,proteolysis;GO:0009056,catabolic process;GO:0043283,biopolymer metabolic process;GO:0007586,digestion;GO:00…	GO:0005615,extracellular space;GO:0005576,extracellular region;GO:0044421,extracellular region part	GO:0043169,cation binding;GO:0008233,peptidase activity;GO:0046872,metal ion binding;GO:0070011,peptidase activity, acting on L-amino acid peptides;GO:0005515,protein binding;GO:0003824,catalytic activity;GO:0005488,binding;GO:0043167,ion binding;GO:0016787,hydrolase activity;GO:0004175,endopeptidase activity	ko04972,Pancreatic secretion;ko04974,Protein digestion and absorption;ko04080,Neuroactive ligand-receptor interaction
168	tr|E1B8K6|E1B8K6_BOVIN	Uncharacterized protein OS=Bos taurus OX=9913 GN=NCL PE=1 SV=1		down	0.544833	0.0209612	reproductive process;reproduction;regulation of biological process;multi-organism process;establishment of localization;cellular component organization or biogenesis;positive regulation of biological process;developmental process;multicellular organismal process;cellular process;response to stimulus;negative regulation of biological process;localization;biological regulation;metabolic process;dea…	extracellular region part;extracellular region;organelle;cell part;cell;organelle part;membrane-enclosed lumen	binding	General function prediction only ;	Pathogenic Escherichia coli infection	GO:0065007,biological regulation;GO:0010628,positive regulation of gene expression;GO:0050793,regulation of developmental process;GO:0045893,positive regulation of transcription, DNA-dependent;GO:0048731,system development;GO:0031326,regulation of cellular biosynthetic process;GO:0009891,positive regulation of biosynthetic process;GO:0051239,regulation of multicellular organismal process;GO:00160…	GO:0044446,intracellular organelle part;GO:0005938,cell cortex;GO:0031981,nuclear lumen;GO:0031982,vesicle;GO:0044422,organelle part;GO:0043233,organelle lumen;GO:0070062,extracellular vesicular exosome;GO:0044464,cell part;GO:0005654,nucleoplasm;GO:0043232,intracellular non-membrane-bounded organelle;GO:0043231,intracellular membrane-bounded organelle;GO:0031974,membrane-enclosed lumen;GO:000562…	GO:0043169,cation binding;GO:0043566,structure-specific DNA binding;GO:0005515,protein binding;GO:0019843,rRNA binding;GO:0050840,extracellular matrix binding;GO:0043167,ion binding;GO:0043565,sequence-specific DNA binding;GO:0043236,laminin binding;GO:0003677,DNA binding;GO:0046872,metal ion binding;GO:0042162,telomeric DNA binding;GO:0003676,nucleic acid binding;GO:0042393,histone binding;GO:00…	ko05130,Pathogenic Escherichia coli infection
180	tr|A0A140T8A5|A0A140T8A5_BOVIN	Isocitrate dehydrogenase [NADP] OS=Bos taurus OX=9913 GN=IDH1 PE=1 SV=1		up	1.77766	0.0110079	reproductive process;reproduction;regulation of biological process;developmental process;multicellular organismal process;cellular process;response to stimulus;biological regulation;metabolic process	extracellular region part;extracellular region;organelle;cell part;cell;organelle part;membrane-enclosed lumen	binding;catalytic activity	Energy production and conversion ;	Metabolic pathways;Glutathione metabolism;Microbial metabolism in diverse environments;Citrate cycle (TCA cycle);Peroxisome	GO:0009894,regulation of catabolic process;GO:0065007,biological regulation;GO:0043648,dicarboxylic acid metabolic process;GO:0006950,response to stress;GO:0042221,response to chemical stimulus;GO:0048731,system development;GO:0009719,response to endogenous stimulus;GO:0007548,sex differentiation;GO:0009725,response to hormone stimulus;GO:0006767,water-soluble vitamin metabolic process;GO:0009987…	GO:0043229,intracellular organelle;GO:0044446,intracellular organelle part;GO:0005777,peroxisome;GO:0044444,cytoplasmic part;GO:0031982,vesicle;GO:0042579,microbody;GO:0005782,peroxisomal matrix;GO:0044422,organelle part;GO:0043233,organelle lumen;GO:0070062,extracellular vesicular exosome;GO:0044464,cell part;GO:0043230,extracellular organelle;GO:0043227,membrane-bounded organelle;GO:0044438,mic…	GO:0043169,cation binding;GO:0042803,protein homodimerization activity;GO:0005515,protein binding;GO:0003824,catalytic activity;GO:0016614,oxidoreductase activity, acting on CH-OH group of donors;GO:0051287,NAD or NADH binding;GO:0050661,NADP or NADPH binding;GO:0043167,ion binding;GO:0016491,oxidoreductase activity;GO:0016616,oxidoreductase activity, acting on the CH-OH group of donors, NAD or N…	ko00480,Glutathione metabolism;ko04146,Peroxisome;ko01120,Microbial metabolism in diverse environments;ko00020,Citrate cycle (TCA cycle);ko01100,Metabolic pathways
190	tr|A6QNL5|A6QNL5_BOVIN	PDIA6 protein (Fragment) OS=Bos taurus OX=9913 GN=PDIA6 PE=1 SV=1		up	1.67447	0.00109662	response to stimulus;biological adhesion;regulation of biological process;metabolic process;biological regulation;multicellular organismal process;cellular process	extracellular region part;organelle;cell part;membrane-enclosed lumen;extracellular region;cell;macromolecular complex;organelle part	binding;catalytic activity	Posttranslational modification, protein turnover, chaperones ; Energy production and conversion ;	Protein processing in endoplasmic reticulum	GO:0065007,biological regulation;GO:0034960,cellular biopolymer metabolic process;GO:0034109,homotypic cell-cell adhesion;GO:0009605,response to external stimulus;GO:0006950,response to stress;GO:0044238,primary metabolic process;GO:0070527,platelet aggregation;GO:0019725,cellular homeostasis;GO:0043283,biopolymer metabolic process;GO:0042592,homeostatic process;GO:0043170,macromolecule metabolic…	GO:0044446,intracellular organelle part;GO:0031982,vesicle;GO:0044422,organelle part;GO:0043233,organelle lumen;GO:0070062,extracellular vesicular exosome;GO:0005789,endoplasmic reticulum membrane;GO:0044464,cell part;GO:0043231,intracellular membrane-bounded organelle;GO:0031974,membrane-enclosed lumen;GO:0005623,cell;GO:0042175,nuclear envelope-endoplasmic reticulum network;GO:0044425,membrane …	GO:0016862,intramolecular oxidoreductase activity, interconverting keto- and enol-groups;GO:0016853,isomerase activity;GO:0005515,protein binding;GO:0003824,catalytic activity;GO:0016860,intramolecular oxidoreductase activity;GO:0003756,protein disulfide isomerase activity;GO:0016864,intramolecular oxidoreductase activity, transposing S-S bonds;GO:0005488,binding	ko04141,Protein processing in endoplasmic reticulum
200	sp|Q29RZ0|THIL_BOVIN	Acetyl-CoA acetyltransferase, mitochondrial OS=Bos taurus OX=9913 GN=ACAT1 PE=2 SV=1		up	1.71112	0.0463276	response to stimulus;cellular component organization or biogenesis;developmental process;metabolic process;multicellular organismal process;cellular process	extracellular region part;extracellular region;organelle;cell part;cell;organelle part;membrane-enclosed lumen	binding;catalytic activity	Lipid transport and metabolism ;	Tryptophan metabolism;Synthesis and degradation of ketone bodies;Butanoate metabolism;Metabolic pathways;Lysine degradation;Propanoate metabolism;Valine, leucine and isoleucine degradation;Pyruvate metabolism;Microbial metabolism in diverse environments;Terpenoid backbone biosynthesis;Fatty acid metabolism	GO:0016054,organic acid catabolic process;GO:0031667,response to nutrient levels;GO:0044270,nitrogen compound catabolic process;GO:0051260,protein homooligomerization;GO:0046950,cellular ketone body metabolic process;GO:0009605,response to external stimulus;GO:0070271,protein complex biogenesis;GO:0006950,response to stress;GO:0042221,response to chemical stimulus;GO:0048731,system development;GO…	GO:0044446,intracellular organelle part;GO:0005777,peroxisome;GO:0031967,organelle envelope;GO:0031982,vesicle;GO:0044422,organelle part;GO:0043233,organelle lumen;GO:0070062,extracellular vesicular exosome;GO:0031980,mitochondrial lumen;GO:0044464,cell part;GO:0043231,intracellular membrane-bounded organelle;GO:0005739,mitochondrion;GO:0031974,membrane-enclosed lumen;GO:0005623,cell;GO:0044429,m…	GO:0043169,cation binding;GO:0042803,protein homodimerization activity;GO:0016747,transferase activity, transferring acyl groups other than amino-acyl groups;GO:0005515,protein binding;GO:0003824,catalytic activity;GO:0043167,ion binding;GO:0016407,acetyltransferase activity;GO:0019899,enzyme binding;GO:0008415,acyltransferase activity;GO:0046872,metal ion binding;GO:0042802,identical protein bin…	ko00310,Lysine degradation;ko00900,Terpenoid backbone biosynthesis;ko01120,Microbial metabolism in diverse environments;ko00280,Valine, leucine and isoleucine degradation;ko00071,Fatty acid metabolism;ko01100,Metabolic pathways;ko00640,Propanoate metabolism;ko00620,Pyruvate metabolism;ko00072,Synthesis and degradation of ketone bodies;ko00650,Butanoate metabolism;ko00380,Tryptophan metabolism
207	sp|A1A4K3|DDB1_BOVIN	DNA damage-binding protein 1 OS=Bos taurus OX=9913 GN=DDB1 PE=1 SV=1		down	0.584225	0.0143009	reproductive process;reproduction;regulation of biological process;multi-organism process;cellular component organization or biogenesis;positive regulation of biological process;cellular process;response to stimulus;signaling;viral reproduction;negative regulation of biological process;biological regulation;metabolic process;death	extracellular region part;organelle;cell part;membrane-enclosed lumen;extracellular region;cell;macromolecular complex;organelle part	binding		Ubiquitin mediated proteolysis;Nucleotide excision repair	GO:0065007,biological regulation;GO:0034960,cellular biopolymer metabolic process;GO:0050793,regulation of developmental process;GO:0019941,modification-dependent protein catabolic process;GO:0022415,viral reproductive process;GO:0006950,response to stress;GO:0042769,DNA damage response, detection of DNA damage;GO:0006308,DNA catabolic process;GO:0043283,biopolymer metabolic process;GO:0007154,ce…	GO:0044446,intracellular organelle part;GO:0000151,ubiquitin ligase complex;GO:0031981,nuclear lumen;GO:0031982,vesicle;GO:0044422,organelle part;GO:0043233,organelle lumen;GO:0070062,extracellular vesicular exosome;GO:0044464,cell part;GO:0005654,nucleoplasm;GO:0000228,nuclear chromosome;GO:0043232,intracellular non-membrane-bounded organelle;GO:0043231,intracellular membrane-bounded organelle;G…	GO:0003684,damaged DNA binding;GO:0003676,nucleic acid binding;GO:0005515,protein binding;GO:0003677,DNA binding;GO:0005488,binding	ko04120,Ubiquitin mediated proteolysis;ko03420,Nucleotide excision repair
212	tr|B0JYN6|B0JYN6_BOVIN	Alpha-2-HS-glycoprotein OS=Bos taurus OX=9913 GN=AHSG PE=2 SV=1	sp|P12763|FETUA_BOVIN	up	2.39108	3.56836e-05	regulation of biological process;establishment of localization;cellular component organization or biogenesis;positive regulation of biological process;developmental process;multicellular organismal process;cellular process;response to stimulus;signaling;negative regulation of biological process;localization;biological regulation;metabolic process	extracellular region part;extracellular region;organelle;cell part;cell	enzyme regulator activity;binding			GO:0065007,biological regulation;GO:0048583,regulation of response to stimulus;GO:0050793,regulation of developmental process;GO:0009605,response to external stimulus;GO:0031347,regulation of defense response;GO:0006950,response to stress;GO:0030100,regulation of endocytosis;GO:0048731,system development;GO:0080134,regulation of response to stress;GO:0052548,regulation of endopeptidase activity;G…	GO:0005623,cell;GO:0031982,vesicle;GO:0043226,organelle;GO:0031012,extracellular matrix;GO:0005886,plasma membrane;GO:0005576,extracellular region;GO:0070062,extracellular vesicular exosome;GO:0044464,cell part;GO:0043230,extracellular organelle;GO:0065010,extracellular membrane-bounded organelle;GO:0043227,membrane-bounded organelle;GO:0031988,membrane-bounded vesicle;GO:0016020,membrane;GO:0044…	GO:0019207,kinase regulator activity;GO:0005515,protein binding;GO:0019210,kinase inhibitor activity;GO:0005488,binding;GO:0004866,endopeptidase inhibitor activity;GO:0030414,peptidase inhibitor activity;GO:0004869,cysteine-type endopeptidase inhibitor activity;GO:0030234,enzyme regulator activity;GO:0004857,enzyme inhibitor activity
215	tr|F1MS94|F1MS94_BOVIN	Cold shock domain containing E1 OS=Bos taurus OX=9913 GN=CSDE1 PE=4 SV=1		down	0.613994	0.00157362	reproductive process;reproduction;regulation of biological process;developmental process;multicellular organismal process;cellular process;biological regulation;metabolic process	organelle;macromolecular complex;cell part;cell;organelle part	binding		Metabolic pathways;Purine metabolism	GO:0046546,development of primary male sexual characteristics;GO:0065007,biological regulation;GO:0060255,regulation of macromolecule metabolic process;GO:0046661,male sex differentiation;GO:0048731,system development;GO:0031326,regulation of cellular biosynthetic process;GO:0009889,regulation of biosynthetic process;GO:0007548,sex differentiation;GO:0019219,regulation of nucleobase, nucleoside, …	GO:0043229,intracellular organelle;GO:0044446,intracellular organelle part;GO:0019866,organelle inner membrane;GO:0044444,cytoplasmic part;GO:0031967,organelle envelope;GO:0044422,organelle part;GO:0044464,cell part;GO:0043227,membrane-bounded organelle;GO:0031090,organelle membrane;GO:0005794,Golgi apparatus;GO:0043231,intracellular membrane-bounded organelle;GO:0044424,intracellular part;GO:000…	GO:0003676,nucleic acid binding;GO:0005515,protein binding;GO:0003677,DNA binding;GO:0005488,binding	ko00230,Purine metabolism;ko01100,Metabolic pathways
226	sp|Q56JV9|RS3A_BOVIN	40S ribosomal protein S3a OS=Bos taurus OX=9913 GN=RPS3A PE=2 SV=3		down	0.586752	0.0267557	reproductive process;reproduction;regulation of biological process;establishment of localization;cellular component organization or biogenesis;developmental process;cellular process;viral reproduction;negative regulation of biological process;localization;biological regulation;metabolic process;death	extracellular region part;organelle;cell part;membrane-enclosed lumen;extracellular region;cell;macromolecular complex;organelle part	structural molecule activity;binding	Translation, ribosomal structure and biogenesis ;	Ribosome	GO:0065007,biological regulation;GO:0034960,cellular biopolymer metabolic process;GO:0050793,regulation of developmental process;GO:0006612,protein targeting to membrane;GO:0022415,viral reproductive process;GO:0006414,translational elongation;GO:0009069,serine family amino acid metabolic process;GO:0043283,biopolymer metabolic process;GO:0043069,negative regulation of programmed cell death;GO:00…	GO:0030529,ribonucleoprotein complex;GO:0044446,intracellular organelle part;GO:0031981,nuclear lumen;GO:0031982,vesicle;GO:0044422,organelle part;GO:0043233,organelle lumen;GO:0070062,extracellular vesicular exosome;GO:0044464,cell part;GO:0043232,intracellular non-membrane-bounded organelle;GO:0043231,intracellular membrane-bounded organelle;GO:0033279,ribosomal subunit;GO:0030055,cell-substrat…	GO:0031369,translation initiation factor binding;GO:0005198,structural molecule activity;GO:0003735,structural constituent of ribosome;GO:0005515,protein binding;GO:0005488,binding	ko03010,Ribosome
229	sp|Q3ZBZ8|STIP1_BOVIN	Stress-induced-phosphoprotein 1 OS=Bos taurus OX=9913 GN=STIP1 PE=2 SV=1		up	1.67883	0.00208745	response to stimulus	organelle;macromolecular complex;cell part;cell	binding	General function prediction only ;	Prion diseases	GO:0050896,response to stimulus;GO:0006950,response to stress	GO:0043229,intracellular organelle;GO:0044444,cytoplasmic part;GO:0043209,myelin sheath;GO:0044464,cell part;GO:0043227,membrane-bounded organelle;GO:0005794,Golgi apparatus;GO:0043231,intracellular membrane-bounded organelle;GO:0043234,protein complex;GO:0044424,intracellular part;GO:0005737,cytoplasm;GO:0005623,cell;GO:0032991,macromolecular complex;GO:0005634,nucleus;GO:0044425,membrane part;G…	GO:0030544,Hsp70 protein binding;GO:0031072,heat shock protein binding;GO:0008022,protein C-terminus binding;GO:0051087,chaperone binding;GO:0005515,protein binding;GO:0005488,binding	ko05020,Prion diseases
234	sp|Q0IIK5|DDX1_BOVIN	ATP-dependent RNA helicase DDX1 OS=Bos taurus OX=9913 GN=DDX1 PE=2 SV=1		down	0.658359	0.0348518	response to stimulus;regulation of biological process;multi-organism process;cellular component organization or biogenesis;developmental process;metabolic process;biological regulation;multicellular organismal process;cellular process	organelle;macromolecular complex;cell part;cell;organelle part;membrane-enclosed lumen	protein binding transcription factor activity;binding;catalytic activity	Replication, recombination and repair ; Transcription ; Translation, ribosomal structure and biogenesis ;		GO:0065007,biological regulation;GO:0034960,cellular biopolymer metabolic process;GO:0006950,response to stress;GO:0042221,response to chemical stimulus;GO:0006399,tRNA metabolic process;GO:0031326,regulation of cellular biosynthetic process;GO:0009607,response to biotic stimulus;GO:0009615,response to virus;GO:0043283,biopolymer metabolic process;GO:0032392,DNA geometric change;GO:0043170,macrom…	GO:0030529,ribonucleoprotein complex;GO:0044424,intracellular part;GO:0044444,cytoplasmic part;GO:0005737,cytoplasm;GO:0005623,cell;GO:0032991,macromolecular complex;GO:0010494,stress granule;GO:0005622,intracellular;GO:0044464,cell part;GO:0016020,membrane	GO:0017111,nucleoside-triphosphatase activity;GO:0001883,purine nucleoside binding;GO:0005515,protein binding;GO:0003724,RNA helicase activity;GO:0003682,chromatin binding;GO:0003677,DNA binding;GO:0003729,mRNA binding;GO:0016817,hydrolase activity, acting on acid anhydrides;GO:0003676,nucleic acid binding;GO:0008026,ATP-dependent helicase activity;GO:0004386,helicase activity;GO:0000166,nucleoti…
239	tr|A6QLD6|A6QLD6_BOVIN	MYO1B protein OS=Bos taurus OX=9913 GN=MYO1B PE=2 SV=1		down	0.594217	0.0331733	establishment of localization;cellular component organization or biogenesis;localization;metabolic process;cellular process	extracellular region part;extracellular region;organelle;macromolecular complex;cell part;cell;organelle part	binding;catalytic activity	Cytoskeleton ;		GO:0010926,anatomical structure formation;GO:0006892,post-Golgi vesicle-mediated transport;GO:0006996,organelle organization;GO:0007015,actin filament organization;GO:0046907,intracellular transport;GO:0030036,actin cytoskeleton organization;GO:0051641,cellular localization;GO:0030029,actin filament-based process;GO:0030705,cytoskeleton-dependent intracellular transport;GO:0051649,establishment o…	GO:0044446,intracellular organelle part;GO:0044431,Golgi apparatus part;GO:0000139,Golgi membrane;GO:0031982,vesicle;GO:0044422,organelle part;GO:0070062,extracellular vesicular exosome;GO:0044464,cell part;GO:0005794,Golgi apparatus;GO:0005769,early endosome;GO:0043232,intracellular non-membrane-bounded organelle;GO:0043231,intracellular membrane-bounded organelle;GO:0016459,myosin complex;GO:00…	GO:0032553,ribonucleotide binding;GO:0017111,nucleoside-triphosphatase activity;GO:0001883,purine nucleoside binding;GO:0008289,lipid binding;GO:0005515,protein binding;GO:0003824,catalytic activity;GO:0000146,microfilament motor activity;GO:0003774,motor activity;GO:0005516,calmodulin binding;GO:0005543,phospholipid binding;GO:0032559,adenyl ribonucleotide binding;GO:0051015,actin filament bindi…
244	tr|F1N0E6|F1N0E6_BOVIN	von Willebrand factor A domain containing 5A OS=Bos taurus OX=9913 GN=VWA5A PE=4 SV=2		down	0.373799	0.00140618		organelle;cell part;cell;organelle part;membrane-enclosed lumen		General function prediction only ;	Base excision repair		GO:0043229,intracellular organelle;GO:0044446,intracellular organelle part;GO:0031981,nuclear lumen;GO:0044422,organelle part;GO:0043233,organelle lumen;GO:0044464,cell part;GO:0005654,nucleoplasm;GO:0043227,membrane-bounded organelle;GO:0043231,intracellular membrane-bounded organelle;GO:0044424,intracellular part;GO:0031974,membrane-enclosed lumen;GO:0005623,cell;GO:0005634,nucleus;GO:0043226,o…		ko03410,Base excision repair
247	sp|P34955|A1AT_BOVIN	Alpha-1-antiproteinase OS=Bos taurus OX=9913 GN=SERPINA1 PE=1 SV=1		up	1.70492	0.00169442	response to stimulus;regulation of biological process;establishment of localization;cellular component organization or biogenesis;localization;metabolic process;biological regulation;multicellular organismal process;cellular process	extracellular region part;extracellular region;organelle;cell part;cell;organelle part;membrane-enclosed lumen	enzyme regulator activity;binding	Posttranslational modification, protein turnover, chaperones ;	Complement and coagulation cascades	GO:0006900,membrane budding;GO:0065007,biological regulation;GO:0034960,cellular biopolymer metabolic process;GO:0009605,response to external stimulus;GO:0048194,Golgi vesicle budding;GO:0006950,response to stress;GO:0002576,platelet degranulation;GO:0052548,regulation of endopeptidase activity;GO:0032940,secretion by cell;GO:0043283,biopolymer metabolic process;GO:0016044,membrane organization;G…	GO:0044446,intracellular organelle part;GO:0044431,Golgi apparatus part;GO:0030134,ER to Golgi transport vesicle;GO:0000139,Golgi membrane;GO:0031982,vesicle;GO:0044422,organelle part;GO:0043233,organelle lumen;GO:0070062,extracellular vesicular exosome;GO:0044464,cell part;GO:0005794,Golgi apparatus;GO:0043231,intracellular membrane-bounded organelle;GO:0031974,membrane-enclosed lumen;GO:0005623…	GO:0001948,glycoprotein binding;GO:0042802,identical protein binding;GO:0005515,protein binding;GO:0005488,binding;GO:0004867,serine-type endopeptidase inhibitor activity;GO:0002020,protease binding;GO:0019899,enzyme binding;GO:0030234,enzyme regulator activity;GO:0004866,endopeptidase inhibitor activity;GO:0030414,peptidase inhibitor activity;GO:0004857,enzyme inhibitor activity	ko04610,Complement and coagulation cascades
248	sp|Q58DQ3|RL6_BOVIN	60S ribosomal protein L6 OS=Bos taurus OX=9913 GN=RPL6 PE=2 SV=3		down	0.661185	0.0370292	reproductive process;reproduction;regulation of biological process;establishment of localization;cellular component organization or biogenesis;cellular process;viral reproduction;localization;biological regulation;metabolic process	organelle;macromolecular complex;cell part;cell;organelle part	structural molecule activity;binding	Translation, ribosomal structure and biogenesis ;	Ribosome	GO:0065007,biological regulation;GO:0034960,cellular biopolymer metabolic process;GO:0006612,protein targeting to membrane;GO:0022415,viral reproductive process;GO:0031326,regulation of cellular biosynthetic process;GO:0006414,translational elongation;GO:0009069,serine family amino acid metabolic process;GO:0043283,biopolymer metabolic process;GO:0043284,biopolymer biosynthetic process;GO:0043170…	GO:0030529,ribonucleoprotein complex;GO:0044446,intracellular organelle part;GO:0044422,organelle part;GO:0044464,cell part;GO:0043232,intracellular non-membrane-bounded organelle;GO:0043231,intracellular membrane-bounded organelle;GO:0033279,ribosomal subunit;GO:0030055,cell-substrate junction;GO:0005623,cell;GO:0005634,nucleus;GO:0044425,membrane part;GO:0005912,adherens junction;GO:0005840,rib…	GO:0005198,structural molecule activity;GO:0003676,nucleic acid binding;GO:0003735,structural constituent of ribosome;GO:0003677,DNA binding;GO:0005488,binding	ko03010,Ribosome
249	tr|F1MVW5|F1MVW5_BOVIN	Protein transport protein Sec23A OS=Bos taurus OX=9913 GN=SEC23A PE=4 SV=2		down	0.603859	0.0106291	immune system process;establishment of localization;cellular component organization or biogenesis;localization;metabolic process;cellular process	organelle;macromolecular complex;cell part;cell;organelle part	binding	Intracellular trafficking, secretion, and vesicular transport ;	Protein processing in endoplasmic reticulum	GO:0006900,membrane budding;GO:0019882,antigen processing and presentation;GO:0034960,cellular biopolymer metabolic process;GO:0048194,Golgi vesicle budding;GO:0002504,antigen processing and presentation of peptide or polysaccharide antigen via MHC class II;GO:0043283,biopolymer metabolic process;GO:0002495,antigen processing and presentation of peptide antigen via MHC class II;GO:0016044,membran…	GO:0044446,intracellular organelle part;GO:0044431,Golgi apparatus part;GO:0030134,ER to Golgi transport vesicle;GO:0000139,Golgi membrane;GO:0031982,vesicle;GO:0044422,organelle part;GO:0005789,endoplasmic reticulum membrane;GO:0044464,cell part;GO:0005794,Golgi apparatus;GO:0043231,intracellular membrane-bounded organelle;GO:0030120,vesicle coat;GO:0005623,cell;GO:0042175,nuclear envelope-endop…	GO:0043167,ion binding;GO:0043169,cation binding;GO:0008270,zinc ion binding;GO:0046872,metal ion binding;GO:0005515,protein binding;GO:0046914,transition metal ion binding;GO:0005488,binding	ko04141,Protein processing in endoplasmic reticulum
254	tr|F8UZU9|F8UZU9_BOVIN	40S ribosomal protein SA OS=Bos taurus OX=9913 GN=RPSA PE=2 SV=1	sp|P26452|RSSA_BOVIN	up	3.0872	0.0184829	reproductive process;reproduction;multi-organism process;establishment of localization;cellular component organization or biogenesis;cellular process;biological adhesion;viral reproduction;localization;locomotion;metabolic process	extracellular region part;extracellular region;organelle;macromolecular complex;cell part;cell;organelle part	molecular transducer activity;structural molecule activity;binding	Translation, ribosomal structure and biogenesis ;	Ribosome	GO:0042274,ribosomal small subunit biogenesis;GO:0034960,cellular biopolymer metabolic process;GO:0006612,protein targeting to membrane;GO:0022415,viral reproductive process;GO:0006414,translational elongation;GO:0009069,serine family amino acid metabolic process;GO:0043283,biopolymer metabolic process;GO:0043284,biopolymer biosynthetic process;GO:0043170,macromolecule metabolic process;GO:005116…	GO:0030529,ribonucleoprotein complex;GO:0044446,intracellular organelle part;GO:0031982,vesicle;GO:0044422,organelle part;GO:0070062,extracellular vesicular exosome;GO:0044464,cell part;GO:0043232,intracellular non-membrane-bounded organelle;GO:0043231,intracellular membrane-bounded organelle;GO:0033279,ribosomal subunit;GO:0005623,cell;GO:0005634,nucleus;GO:0005576,extracellular region;GO:000584…	GO:0043022,ribosome binding;GO:0043021,ribonucleoprotein binding;GO:0001618,viral receptor activity;GO:0004872,receptor activity;GO:0005515,protein binding;GO:0050840,extracellular matrix binding;GO:0005488,binding;GO:0005198,structural molecule activity;GO:0060089,molecular transducer activity;GO:0004871,signal transducer activity;GO:0003735,structural constituent of ribosome;GO:0043236,laminin …	ko03010,Ribosome
258	tr|A4FUC8|A4FUC8_BOVIN	CARS protein OS=Bos taurus OX=9913 GN=CARS PE=1 SV=1		down	0.654974	0.0386819	metabolic process;cellular process	cell part;cell	binding;catalytic activity	Translation, ribosomal structure and biogenesis ;	Aminoacyl-tRNA biosynthesis	GO:0034960,cellular biopolymer metabolic process;GO:0006082,organic acid metabolic process;GO:0044267,cellular protein metabolic process;GO:0044238,primary metabolic process;GO:0006399,tRNA metabolic process;GO:0044106,cellular amine metabolic process;GO:0042180,cellular ketone metabolic process;GO:0044237,cellular metabolic process;GO:0044262,cellular carbohydrate metabolic process;GO:0043283,bi…	GO:0044424,intracellular part;GO:0044444,cytoplasmic part;GO:0044464,cell part;GO:0005737,cytoplasm;GO:0005623,cell;GO:0005829,cytosol;GO:0005622,intracellular	GO:0043169,cation binding;GO:0032553,ribonucleotide binding;GO:0001883,purine nucleoside binding;GO:0042803,protein homodimerization activity;GO:0005515,protein binding;GO:0003824,catalytic activity;GO:0043167,ion binding;GO:0032559,adenyl ribonucleotide binding;GO:0046872,metal ion binding;GO:0003676,nucleic acid binding;GO:0000049,tRNA binding;GO:0032555,purine ribonucleotide binding;GO:0042802…	ko00970,Aminoacyl-tRNA biosynthesis
261	sp|P31976|EZRI_BOVIN	Ezrin OS=Bos taurus OX=9913 GN=EZR PE=1 SV=2		down	0.642827	0.00968541	positive regulation of biological process;developmental process;multicellular organismal process;cellular process;growth;signaling;negative regulation of biological process;metabolic process;biological regulation;immune system process;regulation of biological process;cellular component organization or biogenesis;establishment of localization;biological adhesion;response to stimulus;localization;l…	extracellular region part;organelle;cell part;membrane-enclosed lumen;extracellular region;cell;macromolecular complex;organelle part	binding		Gastric acid secretion;Regulation of actin cytoskeleton;Leukocyte transendothelial migration;Pathogenic Escherichia coli infection	GO:0031122,cytoplasmic microtubule organization;GO:0010628,positive regulation of gene expression;GO:0022604,regulation of cell morphogenesis;GO:0010558,negative regulation of macromolecule biosynthetic process;GO:0060341,regulation of cellular localization;GO:0048731,system development;GO:0031326,regulation of cellular biosynthetic process;GO:0050714,positive regulation of protein secretion;GO:0…	GO:0044446,intracellular organelle part;GO:0001931,uropod;GO:0043209,myelin sheath;GO:0031982,vesicle;GO:0044464,cell part;GO:0043232,intracellular non-membrane-bounded organelle;GO:0043231,intracellular membrane-bounded organelle;GO:0031254,trailing edge;GO:0030055,cell-substrate junction;GO:0005912,adherens junction;GO:0044428,nuclear part;GO:0043228,non-membrane-bounded organelle;GO:0044430,cy…	GO:0019901,protein kinase binding;GO:0008017,microtubule binding;GO:0005515,protein binding;GO:0019904,protein domain specific binding;GO:0051018,protein kinase A binding;GO:0051117,ATPase binding;GO:0050839,cell adhesion molecule binding;GO:0034236,protein kinase A catalytic subunit binding;GO:0005488,binding;GO:0008092,cytoskeletal protein binding;GO:0015631,tubulin binding;GO:0019899,enzyme bi…	ko04810,Regulation of actin cytoskeleton;ko04670,Leukocyte transendothelial migration;ko05130,Pathogenic Escherichia coli infection;ko04971,Gastric acid secretion
262	sp|Q0IIM3|HS105_BOVIN	Heat shock protein 105 kDa OS=Bos taurus OX=9913 GN=HSPH1 PE=2 SV=1		up	3.68804	0.000370896	immune system process;regulation of biological process;establishment of localization;cellular component organization or biogenesis;positive regulation of biological process;cellular process;response to stimulus;localization;biological regulation;metabolic process	extracellular region part;organelle;cell part;membrane-enclosed lumen;extracellular region;cell;macromolecular complex;organelle part	binding	Posttranslational modification, protein turnover, chaperones ;	Protein processing in endoplasmic reticulum	GO:0065007,biological regulation;GO:0034960,cellular biopolymer metabolic process;GO:0010628,positive regulation of gene expression;GO:0045893,positive regulation of transcription, DNA-dependent;GO:0006950,response to stress;GO:0042221,response to chemical stimulus;GO:0002694,regulation of leukocyte activation;GO:0031326,regulation of cellular biosynthetic process;GO:0009607,response to biotic st…	GO:0044446,intracellular organelle part;GO:0031981,nuclear lumen;GO:0031982,vesicle;GO:0044422,organelle part;GO:0043233,organelle lumen;GO:0070062,extracellular vesicular exosome;GO:0044464,cell part;GO:0005654,nucleoplasm;GO:0043232,intracellular non-membrane-bounded organelle;GO:0043231,intracellular membrane-bounded organelle;GO:0031974,membrane-enclosed lumen;GO:0005623,cell;GO:0005634,nucle…	GO:0032553,ribonucleotide binding;GO:0001883,purine nucleoside binding;GO:0032555,purine ribonucleotide binding;GO:0000166,nucleotide binding;GO:0005515,protein binding;GO:0005524,ATP binding;GO:0005488,binding;GO:0008092,cytoskeletal protein binding;GO:0001882,nucleoside binding;GO:0017076,purine nucleotide binding;GO:0015631,tubulin binding;GO:0030554,adenyl nucleotide binding;GO:0032559,adenyl…	ko04141,Protein processing in endoplasmic reticulum
265	sp|Q8WN55|PTBP1_BOVIN	Polypyrimidine tract-binding protein 1 OS=Bos taurus OX=9913 GN=PTBP1 PE=2 SV=1		up	2.33322	0.0031478	regulation of biological process;negative regulation of biological process;developmental process;metabolic process;biological regulation;cellular process	extracellular region part;extracellular region;organelle;cell part;cell;organelle part;membrane-enclosed lumen	binding			GO:0065007,biological regulation;GO:0060255,regulation of macromolecule metabolic process;GO:0034960,cellular biopolymer metabolic process;GO:0051253,negative regulation of RNA metabolic process;GO:0050793,regulation of developmental process;GO:0044238,primary metabolic process;GO:0050684,regulation of mRNA processing;GO:0031324,negative regulation of cellular metabolic process;GO:0009892,negativ…	GO:0043229,intracellular organelle;GO:0044446,intracellular organelle part;GO:0005730,nucleolus;GO:0031981,nuclear lumen;GO:0031982,vesicle;GO:0044422,organelle part;GO:0043233,organelle lumen;GO:0070062,extracellular vesicular exosome;GO:0044464,cell part;GO:0043230,extracellular organelle;GO:0005654,nucleoplasm;GO:0043227,membrane-bounded organelle;GO:0043232,intracellular non-membrane-bounded …	GO:0003676,nucleic acid binding;GO:0000166,nucleotide binding;GO:0003723,RNA binding;GO:0003727,single-stranded RNA binding;GO:0005515,protein binding;GO:0005488,binding
267	tr|F1MX04|F1MX04_BOVIN	Eukaryotic translation initiation factor 4 gamma 1 OS=Bos taurus OX=9913 GN=EIF4G1 PE=1 SV=2		down	0.499967	0.00700838	response to stimulus;regulation of biological process;signaling;metabolic process;biological regulation;cellular process	macromolecular complex;cell part;cell	binding		Viral myocarditis;RNA transport	GO:0065007,biological regulation;GO:0060255,regulation of macromolecule metabolic process;GO:0034960,cellular biopolymer metabolic process;GO:0007167,enzyme linked receptor protein signaling pathway;GO:0042221,response to chemical stimulus;GO:0044238,primary metabolic process;GO:0009719,response to endogenous stimulus;GO:0031326,regulation of cellular biosynthetic process;GO:0019221,cytokine-medi…	GO:0044424,intracellular part;GO:0044444,cytoplasmic part;GO:0043234,protein complex;GO:0005737,cytoplasm;GO:0005623,cell;GO:0032991,macromolecular complex;GO:0005829,cytosol;GO:0005622,intracellular;GO:0044464,cell part;GO:0016020,membrane	GO:0003743,translation initiation factor activity;GO:0031369,translation initiation factor binding;GO:0008135,translation factor activity, nucleic acid binding;GO:0003676,nucleic acid binding;GO:0045182,translation regulator activity;GO:0005515,protein binding;GO:0005488,binding	ko05416,Viral myocarditis;ko03013,RNA transport
276	sp|Q58DT1|RL7_BOVIN	60S ribosomal protein L7 OS=Bos taurus OX=9913 GN=RPL7 PE=2 SV=1		down	0.545147	0.0129542	reproductive process;reproduction;establishment of localization;cellular component organization or biogenesis;viral reproduction;localization;metabolic process;cellular process	extracellular region part;organelle;cell part;membrane-enclosed lumen;extracellular region;cell;macromolecular complex;organelle part	structural molecule activity;binding	Translation, ribosomal structure and biogenesis ;	Ribosome	GO:0034960,cellular biopolymer metabolic process;GO:0006612,protein targeting to membrane;GO:0022415,viral reproductive process;GO:0006414,translational elongation;GO:0009069,serine family amino acid metabolic process;GO:0043283,biopolymer metabolic process;GO:0043284,biopolymer biosynthetic process;GO:0043170,macromolecule metabolic process;GO:0022411,cellular component disassembly;GO:0015031,pr…	GO:0030529,ribonucleoprotein complex;GO:0044446,intracellular organelle part;GO:0031981,nuclear lumen;GO:0031982,vesicle;GO:0044422,organelle part;GO:0043233,organelle lumen;GO:0070062,extracellular vesicular exosome;GO:0044464,cell part;GO:0043232,intracellular non-membrane-bounded organelle;GO:0043231,intracellular membrane-bounded organelle;GO:0033279,ribosomal subunit;GO:0030055,cell-substrat…	GO:0003729,mRNA binding;GO:0003676,nucleic acid binding;GO:0042803,protein homodimerization activity;GO:0042802,identical protein binding;GO:0003723,RNA binding;GO:0005515,protein binding;GO:0046983,protein dimerization activity;GO:0005488,binding;GO:0005198,structural molecule activity;GO:0003735,structural constituent of ribosome;GO:0003677,DNA binding	ko03010,Ribosome
278	tr|F1MUF4|F1MUF4_BOVIN	Beta-galactosidase OS=Bos taurus OX=9913 GN=GLB1 PE=3 SV=2	tr|A5D7U5|A5D7U5_BOVIN	up	1.84413	0.00537444	metabolic process;cellular process	extracellular region part;extracellular region;organelle;cell part;cell;organelle part;membrane-enclosed lumen	binding;catalytic activity	Carbohydrate transport and metabolism ;	Other glycan degradation;Metabolic pathways;Sphingolipid metabolism;Glycosaminoglycan degradation;Glycosphingolipid biosynthesis - ganglio series;Lysosome;Galactose metabolism	GO:0034960,cellular biopolymer metabolic process;GO:0019318,hexose metabolic process;GO:0042340,keratan sulfate catabolic process;GO:0046365,monosaccharide catabolic process;GO:0006027,glycosaminoglycan catabolic process;GO:0044238,primary metabolic process;GO:0030203,glycosaminoglycan metabolic process;GO:0043283,biopolymer metabolic process;GO:0034645,cellular macromolecule biosynthetic process…	GO:0043229,intracellular organelle;GO:0044446,intracellular organelle part;GO:0044444,cytoplasmic part;GO:0031982,vesicle;GO:0005764,lysosome;GO:0044422,organelle part;GO:0043233,organelle lumen;GO:0070062,extracellular vesicular exosome;GO:0048471,perinuclear region of cytoplasm;GO:0044464,cell part;GO:0043230,extracellular organelle;GO:0043227,membrane-bounded organelle;GO:0005794,Golgi apparat…	GO:0048029,monosaccharide binding;GO:0005529,sugar binding;GO:0005515,protein binding;GO:0003824,catalytic activity;GO:0030246,carbohydrate binding;GO:0016787,hydrolase activity;GO:0005488,binding	ko00052,Galactose metabolism;ko00600,Sphingolipid metabolism;ko00604,Glycosphingolipid biosynthesis - ganglio series;ko00531,Glycosaminoglycan degradation;ko01100,Metabolic pathways;ko00511,Other glycan degradation;ko04142,Lysosome
287	tr|F1N3A1|F1N3A1_BOVIN	Thrombospondin-1 OS=Bos taurus OX=9913 GN=THBS1 PE=4 SV=1	sp|Q28178|TSP1_BOVIN	down	0.46026	0.00130404	positive regulation of biological process;developmental process;multicellular organismal process;cellular process;growth;signaling;negative regulation of biological process;metabolic process;biological regulation;death;immune system process;regulation of biological process;cellular component organization or biogenesis;establishment of localization;cell proliferation;response to stimulus;biologica…	extracellular region part;organelle;cell part;membrane-enclosed lumen;extracellular region;cell;macromolecular complex;organelle part	binding		Phagosome;ECM-receptor interaction;p53 signaling pathway;Focal adhesion;Malaria;Bladder cancer;TGF-beta signaling pathway	GO:0051338,regulation of transferase activity;GO:0000187,activation of MAPK activity;GO:0010740,positive regulation of protein kinase cascade;GO:0034960,cellular biopolymer metabolic process;GO:0042221,response to chemical stimulus;GO:0002694,regulation of leukocyte activation;GO:0002576,platelet degranulation;GO:0048731,system development;GO:0043537,negative regulation of blood vessel endothelia…	GO:0044446,intracellular organelle part;GO:0031982,vesicle;GO:0044422,organelle part;GO:0043233,organelle lumen;GO:0070062,extracellular vesicular exosome;GO:0044464,cell part;GO:0043231,intracellular membrane-bounded organelle;GO:0031974,membrane-enclosed lumen;GO:0005623,cell;GO:0030141,secretory granule;GO:0044425,membrane part;GO:0005576,extracellular region;GO:0009897,external side of plasma…	GO:0043169,cation binding;GO:0008034,lipoprotein binding;GO:0005178,integrin binding;GO:0032403,protein complex binding;GO:0008289,lipid binding;GO:0005515,protein binding;GO:0030247,polysaccharide binding;GO:0050840,extracellular matrix binding;GO:0043167,ion binding;GO:0005543,phospholipid binding;GO:0043236,laminin binding;GO:0001871,pattern binding;GO:0005539,glycosaminoglycan binding;GO:0019…	ko05144,Malaria;ko04350,TGF-beta signaling pathway;ko04512,ECM-receptor interaction;ko04510,Focal adhesion;ko04115,p53 signaling pathway;ko05219,Bladder cancer;ko04145,Phagosome
293	tr|M5FJW2|M5FJW2_BOVIN	40S ribosomal protein S2 OS=Bos taurus OX=9913 GN=RPS2 PE=3 SV=1	sp|O18789|RS2_BOVIN	down	0.639163	0.0289153	reproductive process;reproduction;regulation of biological process;establishment of localization;cellular component organization or biogenesis;cellular process;viral reproduction;localization;biological regulation;metabolic process	extracellular region part;organelle;cell part;membrane-enclosed lumen;extracellular region;cell;macromolecular complex;organelle part	structural molecule activity;binding	Translation, ribosomal structure and biogenesis ;	Ribosome	GO:0051338,regulation of transferase activity;GO:0065007,biological regulation;GO:0034960,cellular biopolymer metabolic process;GO:0006612,protein targeting to membrane;GO:0022415,viral reproductive process;GO:0006414,translational elongation;GO:0009069,serine family amino acid metabolic process;GO:0043283,biopolymer metabolic process;GO:0043284,biopolymer biosynthetic process;GO:0043170,macromol…	GO:0030529,ribonucleoprotein complex;GO:0044446,intracellular organelle part;GO:0031981,nuclear lumen;GO:0031982,vesicle;GO:0044422,organelle part;GO:0043233,organelle lumen;GO:0070062,extracellular vesicular exosome;GO:0044464,cell part;GO:0005654,nucleoplasm;GO:0043232,intracellular non-membrane-bounded organelle;GO:0043231,intracellular membrane-bounded organelle;GO:0033279,ribosomal subunit;G…	GO:0003729,mRNA binding;GO:0003676,nucleic acid binding;GO:0017134,fibroblast growth factor binding;GO:0003723,RNA binding;GO:0005515,protein binding;GO:0005488,binding;GO:0005198,structural molecule activity;GO:0003735,structural constituent of ribosome;GO:0019899,enzyme binding;GO:0019838,growth factor binding	ko03010,Ribosome
294	sp|P18493|PARP1_BOVIN	Poly [ADP-ribose] polymerase 1 OS=Bos taurus OX=9913 GN=PARP1 PE=2 SV=2		down	0.425884	0.0089928	immune system process;regulation of biological process;establishment of localization;cellular component organization or biogenesis;positive regulation of biological process;developmental process;multicellular organismal process;cellular process;response to stimulus;growth;signaling;negative regulation of biological process;localization;biological regulation;metabolic process	organelle;macromolecular complex;cell part;cell;organelle part;membrane-enclosed lumen	binding;catalytic activity		Base excision repair	GO:0034960,cellular biopolymer metabolic process;GO:0033158,regulation of protein import into nucleus, translocation;GO:0010628,positive regulation of gene expression;GO:0045893,positive regulation of transcription, DNA-dependent;GO:0010558,negative regulation of macromolecule biosynthetic process;GO:0043279,response to alkaloid;GO:0060341,regulation of cellular localization;GO:0042221,response t…	GO:0044446,intracellular organelle part;GO:0031967,organelle envelope;GO:0031981,nuclear lumen;GO:0044422,organelle part;GO:0043233,organelle lumen;GO:0044464,cell part;GO:0005654,nucleoplasm;GO:0000228,nuclear chromosome;GO:0043232,intracellular non-membrane-bounded organelle;GO:0043231,intracellular membrane-bounded organelle;GO:0000781,chromosome, telomeric region;GO:0005739,mitochondrion;GO:0…	GO:0043169,cation binding;GO:0019901,protein kinase binding;GO:0005515,protein binding;GO:0003824,catalytic activity;GO:0046914,transition metal ion binding;GO:0051287,NAD or NADH binding;GO:0043167,ion binding;GO:0047485,protein N-terminus binding;GO:0003682,chromatin binding;GO:0019899,enzyme binding;GO:0019900,kinase binding;GO:0003677,DNA binding;GO:0042826,histone deacetylase binding;GO:0003…	ko03410,Base excision repair
296	sp|P62935|PPIA_BOVIN	Peptidyl-prolyl cis-trans isomerase A OS=Bos taurus OX=9913 GN=PPIA PE=1 SV=2		down	0.525991	0.0162997	reproductive process;reproduction;immune system process;regulation of biological process;multi-organism process;establishment of localization;cellular component organization or biogenesis;positive regulation of biological process;multicellular organismal process;cellular process;response to stimulus;viral reproduction;localization;locomotion;biological regulation;metabolic process	extracellular region part;extracellular region;organelle;cell part;cell	binding;catalytic activity	Posttranslational modification, protein turnover, chaperones ;		GO:0065007,biological regulation;GO:0016477,cell migration;GO:0034960,cellular biopolymer metabolic process;GO:0048870,cell motility;GO:0009605,response to external stimulus;GO:0022415,viral reproductive process;GO:0006950,response to stress;GO:0060341,regulation of cellular localization;GO:0002576,platelet degranulation;GO:0032940,secretion by cell;GO:0050714,positive regulation of protein secre…	GO:0043229,intracellular organelle;GO:0044444,cytoplasmic part;GO:0031982,vesicle;GO:0070062,extracellular vesicular exosome;GO:0044464,cell part;GO:0005924,cell-substrate adherens junction;GO:0043230,extracellular organelle;GO:0070161,anchoring junction;GO:0043227,membrane-bounded organelle;GO:0044421,extracellular region part;GO:0043231,intracellular membrane-bounded organelle;GO:0005615,extrac…	GO:0042277,peptide binding;GO:0016853,isomerase activity;GO:0046790,virion binding;GO:0005515,protein binding;GO:0003824,catalytic activity;GO:0051082,unfolded protein binding;GO:0005488,binding
298	tr|Q1RMR3|Q1RMR3_BOVIN	Cortactin OS=Bos taurus OX=9913 GN=CTTN PE=1 SV=1		down	0.60116	0.00742261	regulation of biological process;establishment of localization;cellular component organization or biogenesis;positive regulation of biological process;developmental process;multicellular organismal process;cellular process;response to stimulus;biological adhesion;growth;signaling;localization;locomotion;biological regulation	extracellular region part;extracellular region;organelle;macromolecular complex;cell part;cell;organelle part	binding		Shigellosis;Bacterial invasion of epithelial cells;Tight junction;Pathogenic Escherichia coli infection	GO:0065007,biological regulation;GO:0016477,cell migration;GO:0007160,cell-matrix adhesion;GO:0048870,cell motility;GO:0050793,regulation of developmental process;GO:0022604,regulation of cell morphogenesis;GO:0048731,system development;GO:0051239,regulation of multicellular organismal process;GO:0007264,small GTPase mediated signal transduction;GO:0007154,cell communication;GO:0016044,membrane o…	GO:0044446,intracellular organelle part;GO:0005938,cell cortex;GO:0031982,vesicle;GO:0001726,ruffle;GO:0044422,organelle part;GO:0070062,extracellular vesicular exosome;GO:0044464,cell part;GO:0044463,cell projection part;GO:0005905,coated pit;GO:0005794,Golgi apparatus;GO:0043232,intracellular non-membrane-bounded organelle;GO:0043231,intracellular membrane-bounded organelle;GO:0030055,cell-subs…	GO:0005515,protein binding;GO:0005488,binding	ko04530,Tight junction;ko05100,Bacterial invasion of epithelial cells;ko05130,Pathogenic Escherichia coli infection;ko05131,Shigellosis
308	tr|Q148I9|Q148I9_BOVIN	AMACR protein (Fragment) OS=Bos taurus OX=9913 GN=AMACR PE=2 SV=1	tr|F1MCN8|F1MCN8_BOVIN	down	0.666457	0.00863568	metabolic process;cellular process	organelle;cell part;cell;organelle part;membrane-enclosed lumen	binding;catalytic activity	Energy production and conversion ;	Metabolic pathways;Primary bile acid biosynthesis;Peroxisome	GO:0016054,organic acid catabolic process;GO:0016053,organic acid biosynthetic process;GO:0008202,steroid metabolic process;GO:0006082,organic acid metabolic process;GO:0046394,carboxylic acid biosynthetic process;GO:0044238,primary metabolic process;GO:0042180,cellular ketone metabolic process;GO:0034440,lipid oxidation;GO:0044237,cellular metabolic process;GO:0044242,cellular lipid catabolic pr…	GO:0043229,intracellular organelle;GO:0044446,intracellular organelle part;GO:0005777,peroxisome;GO:0044444,cytoplasmic part;GO:0042579,microbody;GO:0005782,peroxisomal matrix;GO:0044422,organelle part;GO:0043233,organelle lumen;GO:0044464,cell part;GO:0043227,membrane-bounded organelle;GO:0044438,microbody part;GO:0043231,intracellular membrane-bounded organelle;GO:0044424,intracellular part;GO:…	GO:0016853,isomerase activity;GO:0005515,protein binding;GO:0003824,catalytic activity;GO:0005102,receptor binding;GO:0005488,binding	ko04146,Peroxisome;ko01100,Metabolic pathways;ko00120,Primary bile acid biosynthesis
317	sp|Q2TBQ5|RL7A_BOVIN	60S ribosomal protein L7a OS=Bos taurus OX=9913 GN=RPL7A PE=2 SV=3		down	0.603772	0.00322726	reproductive process;reproduction;establishment of localization;cellular component organization or biogenesis;viral reproduction;localization;metabolic process;cellular process	extracellular region part;organelle;cell part;membrane-enclosed lumen;extracellular region;cell;macromolecular complex;organelle part	structural molecule activity;binding	Translation, ribosomal structure and biogenesis ;	Ribosome	GO:0034960,cellular biopolymer metabolic process;GO:0006612,protein targeting to membrane;GO:0022415,viral reproductive process;GO:0006414,translational elongation;GO:0009069,serine family amino acid metabolic process;GO:0043283,biopolymer metabolic process;GO:0043284,biopolymer biosynthetic process;GO:0043170,macromolecule metabolic process;GO:0022411,cellular component disassembly;GO:0015031,pr…	GO:0030529,ribonucleoprotein complex;GO:0044446,intracellular organelle part;GO:0031981,nuclear lumen;GO:0031982,vesicle;GO:0044422,organelle part;GO:0043233,organelle lumen;GO:0070062,extracellular vesicular exosome;GO:0044464,cell part;GO:0043232,intracellular non-membrane-bounded organelle;GO:0043231,intracellular membrane-bounded organelle;GO:0033279,ribosomal subunit;GO:0030055,cell-substrat…	GO:0005198,structural molecule activity;GO:0003735,structural constituent of ribosome;GO:0005515,protein binding;GO:0005488,binding	ko03010,Ribosome
324	tr|E1BJA2|E1BJA2_BOVIN	Apoptosis inducing factor mitochondria associated 1 OS=Bos taurus OX=9913 GN=AIFM1 PE=1 SV=1		up	1.75191	0.00328065	regulation of biological process;cellular component organization or biogenesis;positive regulation of biological process;developmental process;multicellular organismal process;cellular process;response to stimulus;biological regulation;metabolic process;death	organelle;cell part;cell;organelle part;membrane-enclosed lumen	electron carrier activity;binding;catalytic activity	General function prediction only ;	Apoptosis	GO:0065007,biological regulation;GO:0050793,regulation of developmental process;GO:0006950,response to stress;GO:0042221,response to chemical stimulus;GO:0048731,system development;GO:0052548,regulation of endopeptidase activity;GO:0019725,cellular homeostasis;GO:0043280,positive regulation of caspase activity;GO:0042592,homeostatic process;GO:0022008,neurogenesis;GO:0006323,DNA packaging;GO:0009…	GO:0043229,intracellular organelle;GO:0044446,intracellular organelle part;GO:0019866,organelle inner membrane;GO:0044444,cytoplasmic part;GO:0031967,organelle envelope;GO:0005758,mitochondrial intermembrane space;GO:0044422,organelle part;GO:0048471,perinuclear region of cytoplasm;GO:0044464,cell part;GO:0043227,membrane-bounded organelle;GO:0031090,organelle membrane;GO:0043231,intracellular me…	GO:0016651,oxidoreductase activity, acting on NADH or NADPH;GO:0003676,nucleic acid binding;GO:0009055,electron carrier activity;GO:0005515,protein binding;GO:0003824,catalytic activity;GO:0046983,protein dimerization activity;GO:0005488,binding;GO:0016491,oxidoreductase activity;GO:0003677,DNA binding	ko04210,Apoptosis
328	sp|A7MB62|ARP2_BOVIN	Actin-related protein 2 OS=Bos taurus OX=9913 GN=ACTR2 PE=1 SV=1		down	0.56138	0.0490471	immune system process;regulation of biological process;establishment of localization;cellular component organization or biogenesis;positive regulation of biological process;developmental process;multicellular organismal process;cellular process;response to stimulus;signaling;localization;locomotion;biological regulation	extracellular region part;extracellular region;organelle;macromolecular complex;cell part;cell;organelle part	structural molecule activity;binding	Cytoskeleton ;	Regulation of actin cytoskeleton;Viral myocarditis;Focal adhesion;Phototransduction - fly;Leukocyte transendothelial migration;Phagosome;Adherens junction;Shigellosis;Gastric acid secretion;Arrhythmogenic right ventricular cardiomyopathy (ARVC);Tight junction;Hypertrophic cardiomyopathy (HCM);Pathogenic Escherichia coli infection;Dilated cardiomyopathy;Bacterial invasion of epithelial cells;Vibri…	GO:0065007,biological regulation;GO:0051303,establishment of chromosome localization;GO:0007167,enzyme linked receptor protein signaling pathway;GO:0031175,neuron projection development;GO:0006950,response to stress;GO:0000902,cell morphogenesis;GO:0048731,system development;GO:0000904,cell morphogenesis involved in differentiation;GO:0000279,M phase;GO:0007264,small GTPase mediated signal transd…	GO:0044446,intracellular organelle part;GO:0005938,cell cortex;GO:0031982,vesicle;GO:0044422,organelle part;GO:0070062,extracellular vesicular exosome;GO:0044464,cell part;GO:0043232,intracellular non-membrane-bounded organelle;GO:0030055,cell-substrate junction;GO:0005623,cell;GO:0044425,membrane part;GO:0030864,cortical actin cytoskeleton;GO:0005912,adherens junction;GO:0005576,extracellular re…	GO:0032553,ribonucleotide binding;GO:0001883,purine nucleoside binding;GO:0005515,protein binding;GO:0032559,adenyl ribonucleotide binding;GO:0051015,actin filament binding;GO:0032555,purine ribonucleotide binding;GO:0000166,nucleotide binding;GO:0005488,binding;GO:0005524,ATP binding;GO:0008092,cytoskeletal protein binding;GO:0001882,nucleoside binding;GO:0005198,structural molecule activity;GO:…	ko04530,Tight junction;ko04670,Leukocyte transendothelial migration;ko04510,Focal adhesion;ko05416,Viral myocarditis;ko05130,Pathogenic Escherichia coli infection;ko04520,Adherens junction;ko05410,Hypertrophic cardiomyopathy (HCM);ko05414,Dilated cardiomyopathy;ko04810,Regulation of actin cytoskeleton;ko05131,Shigellosis;ko04745,Phototransduction - fly;ko05110,Vibrio cholerae infection;ko05100,Ba…
331	tr|E1BEG2|E1BEG2_BOVIN	Heterogeneous nuclear ribonucleoprotein A3 OS=Bos taurus OX=9913 GN=HNRNPA3 PE=1 SV=2		down	0.57641	0.00227162	metabolic process;cellular process	virion part;organelle;macromolecular complex;cell part;cell;virion;organelle part;membrane-enclosed lumen	binding	General function prediction only ;	Spliceosome	GO:0034960,cellular biopolymer metabolic process;GO:0006396,RNA processing;GO:0044238,primary metabolic process;GO:0008380,RNA splicing;GO:0044237,cellular metabolic process;GO:0043283,biopolymer metabolic process;GO:0006807,nitrogen compound metabolic process;GO:0008152,metabolic process;GO:0016071,mRNA metabolic process;GO:0043170,macromolecule metabolic process;GO:0044260,cellular macromolecul…	GO:0005681,spliceosomal complex;GO:0030529,ribonucleoprotein complex;GO:0043229,intracellular organelle;GO:0044446,intracellular organelle part;GO:0031981,nuclear lumen;GO:0044422,organelle part;GO:0043233,organelle lumen;GO:0044464,cell part;GO:0005654,nucleoplasm;GO:0043227,membrane-bounded organelle;GO:0019028,viral capsid;GO:0043231,intracellular membrane-bounded organelle;GO:0044424,intracel…	GO:0003676,nucleic acid binding;GO:0000166,nucleotide binding;GO:0005488,binding	ko03040,Spliceosome
335	sp|Q5E959|STRAP_BOVIN	Serine-threonine kinase receptor-associated protein OS=Bos taurus OX=9913 GN=STRAP PE=2 SV=1		down	0.496677	0.0124263	regulation of biological process;cellular component organization or biogenesis;developmental process;multicellular organismal process;cellular process;cell proliferation;response to stimulus;signaling;negative regulation of biological process;localization;locomotion;biological regulation;metabolic process	organelle;macromolecular complex;cell part;cell;organelle part;membrane-enclosed lumen	binding	General function prediction only ;	RNA transport	GO:0065007,biological regulation;GO:0034960,cellular biopolymer metabolic process;GO:0050793,regulation of developmental process;GO:0022604,regulation of cell morphogenesis;GO:0010558,negative regulation of macromolecule biosynthetic process;GO:0031326,regulation of cellular biosynthetic process;GO:0031324,negative regulation of cellular metabolic process;GO:0009892,negative regulation of metabol…	GO:0043229,intracellular organelle;GO:0044446,intracellular organelle part;GO:0044444,cytoplasmic part;GO:0031981,nuclear lumen;GO:0044422,organelle part;GO:0043233,organelle lumen;GO:0044464,cell part;GO:0005654,nucleoplasm;GO:0043227,membrane-bounded organelle;GO:0043231,intracellular membrane-bounded organelle;GO:0044424,intracellular part;GO:0043234,protein complex;GO:0005737,cytoplasm;GO:003…	GO:0005515,protein binding;GO:0005102,receptor binding;GO:0005488,binding	ko03013,RNA transport
338	tr|G3N0V0|G3N0V0_BOVIN	Uncharacterized protein OS=Bos taurus OX=9913 PE=1 SV=1		up	2.19518	0.00126219					Fc epsilon RI signaling pathway;Primary immunodeficiency;Viral myocarditis;Staphylococcus aureus infection;Natural killer cell mediated cytotoxicity;Hematopoietic cell lineage;Asthma;Leishmaniasis;Phagosome;Systemic lupus erythematosus;Fc gamma R-mediated phagocytosis;B cell receptor signaling pathway;Allograft rejection;Dilated cardiomyopathy;Intestinal immune network for IgA production;Autoimmu…				ko05416,Viral myocarditis;ko04666,Fc gamma R-mediated phagocytosis;ko05330,Allograft rejection;ko05146,Amoebiasis;ko04640,Hematopoietic cell lineage;ko05340,Primary immunodeficiency;ko04672,Intestinal immune network for IgA production;ko05414,Dilated cardiomyopathy;ko05320,Autoimmune thyroid disease;ko05310,Asthma;ko05150,Staphylococcus aureus infection;ko04664,Fc epsilon RI signaling pathway;ko0…
340	tr|Q24JZ7|Q24JZ7_BOVIN	Succinyl-CoA:3-ketoacid-coenzyme A transferase OS=Bos taurus OX=9913 GN=OXCT1 PE=1 SV=1		up	1.53057	8.63289e-05	regulation of biological process;establishment of localization;positive regulation of biological process;developmental process;multicellular organismal process;cellular process;response to stimulus;signaling;localization;biological regulation;metabolic process	organelle;cell part;cell;organelle part;membrane-enclosed lumen	binding;catalytic activity	Lipid transport and metabolism ;	Valine, leucine and isoleucine degradation;Synthesis and degradation of ketone bodies;Butanoate metabolism	GO:0031667,response to nutrient levels;GO:0046950,cellular ketone body metabolic process;GO:0009605,response to external stimulus;GO:0006950,response to stress;GO:0007507,heart development;GO:0014823,response to activity;GO:0042221,response to chemical stimulus;GO:0048731,system development;GO:0044238,primary metabolic process;GO:0042594,response to starvation;GO:0009719,response to endogenous st…	GO:0043229,intracellular organelle;GO:0044446,intracellular organelle part;GO:0044444,cytoplasmic part;GO:0044422,organelle part;GO:0043233,organelle lumen;GO:0031980,mitochondrial lumen;GO:0044464,cell part;GO:0005759,mitochondrial matrix;GO:0043227,membrane-bounded organelle;GO:0043231,intracellular membrane-bounded organelle;GO:0044424,intracellular part;GO:0005739,mitochondrion;GO:0031974,mem…	GO:0042803,protein homodimerization activity;GO:0016740,transferase activity;GO:0042802,identical protein binding;GO:0005515,protein binding;GO:0003824,catalytic activity;GO:0046983,protein dimerization activity;GO:0005488,binding	ko00280,Valine, leucine and isoleucine degradation;ko00650,Butanoate metabolism;ko00072,Synthesis and degradation of ketone bodies
351	tr|F1MM79|F1MM79_BOVIN	Glutaminase OS=Bos taurus OX=9913 GN=GLS PE=3 SV=1	tr|A0JN67|A0JN67_BOVIN	up	1.99589	0.00483168	regulation of biological process;multi-organism process;establishment of localization;cellular component organization or biogenesis;multicellular organismal process;cellular process;response to stimulus;signaling;localization;biological regulation;metabolic process	organelle;cell part;cell;organelle part;membrane-enclosed lumen	binding;catalytic activity	Amino acid transport and metabolism ;	Metabolic pathways;Proximal tubule bicarbonate reclamation;Alanine, aspartate and glutamate metabolism;Microbial metabolism in diverse environments;Arginine and proline metabolism;D-Glutamine and D-glutamate metabolism;Nitrogen metabolism	GO:0007268,synaptic transmission;GO:0065007,biological regulation;GO:0016054,organic acid catabolic process;GO:0034960,cellular biopolymer metabolic process;GO:0044270,nitrogen compound catabolic process;GO:0051289,protein homotetramerization;GO:0003001,generation of a signal involved in cell-cell signaling;GO:0007267,cell-cell signaling;GO:0032940,secretion by cell;GO:0051239,regulation of multi…	GO:0043229,intracellular organelle;GO:0044446,intracellular organelle part;GO:0044444,cytoplasmic part;GO:0044422,organelle part;GO:0043233,organelle lumen;GO:0031980,mitochondrial lumen;GO:0044464,cell part;GO:0005759,mitochondrial matrix;GO:0043227,membrane-bounded organelle;GO:0043231,intracellular membrane-bounded organelle;GO:0044424,intracellular part;GO:0005739,mitochondrion;GO:0031974,mem…	GO:0005515,protein binding;GO:0003824,catalytic activity;GO:0016787,hydrolase activity;GO:0005488,binding	ko01120,Microbial metabolism in diverse environments;ko00471,D-Glutamine and D-glutamate metabolism;ko04964,Proximal tubule bicarbonate reclamation;ko00250,Alanine, aspartate and glutamate metabolism;ko00910,Nitrogen metabolism;ko01100,Metabolic pathways;ko00330,Arginine and proline metabolism
370	tr|E1BPP7|E1BPP7_BOVIN	Signal transducer and activator of transcription OS=Bos taurus OX=9913 GN=STAT1 PE=3 SV=2		up	1.65067	0.0211587	reproduction;multi-organism process;positive regulation of biological process;developmental process;multicellular organismal process;cellular process;signaling;viral reproduction;negative regulation of biological process;metabolic process;biological regulation;death;reproductive process;immune system process;regulation of biological process;cellular component organization or biogenesis;cell proli…	organelle;cell part;cell;organelle part;membrane-enclosed lumen	molecular transducer activity;binding;nucleic acid binding transcription factor activity		Leishmaniasis;Toll-like receptor signaling pathway;Chemokine signaling pathway;Pancreatic cancer;Toxoplasmosis;Pathways in cancer;Hepatitis C;Jak-STAT signaling pathway	GO:0016477,cell migration;GO:0010628,positive regulation of gene expression;GO:0045893,positive regulation of transcription, DNA-dependent;GO:0022415,viral reproductive process;GO:0010558,negative regulation of macromolecule biosynthetic process;GO:0042221,response to chemical stimulus;GO:0031326,regulation of cellular biosynthetic process;GO:0052548,regulation of endopeptidase activity;GO:001922…	GO:0044446,intracellular organelle part;GO:0031981,nuclear lumen;GO:0044422,organelle part;GO:0043233,organelle lumen;GO:0044464,cell part;GO:0005654,nucleoplasm;GO:0000228,nuclear chromosome;GO:0043232,intracellular non-membrane-bounded organelle;GO:0043231,intracellular membrane-bounded organelle;GO:0031974,membrane-enclosed lumen;GO:0005623,cell;GO:0005634,nucleus;GO:0044428,nuclear part;GO:00…	GO:0042803,protein homodimerization activity;GO:0042802,identical protein binding;GO:0005515,protein binding;GO:0046983,protein dimerization activity;GO:0005488,binding;GO:0060089,molecular transducer activity;GO:0004871,signal transducer activity;GO:0019899,enzyme binding;GO:0005102,receptor binding	ko05212,Pancreatic cancer;ko05160,Hepatitis C;ko04062,Chemokine signaling pathway;ko05200,Pathways in cancer;ko04620,Toll-like receptor signaling pathway;ko05145,Toxoplasmosis;ko05140,Leishmaniasis;ko04630,Jak-STAT signaling pathway
372	tr|E1BDF0|E1BDF0_BOVIN	Nexilin F-actin binding protein OS=Bos taurus OX=9913 GN=NEXN PE=4 SV=2		down	0.458141	0.0182609	regulation of biological process;cellular component organization or biogenesis;locomotion;localization;biological regulation;cellular process	organelle;cell part;cell;organelle part	structural molecule activity;binding		Vascular smooth muscle contraction;Gastric acid secretion;Regulation of actin cytoskeleton;Focal adhesion;Calcium signaling pathway	GO:0040012,regulation of locomotion;GO:0051493,regulation of cytoskeleton organization;GO:0065007,biological regulation;GO:0050789,regulation of biological process;GO:0033043,regulation of organelle organization;GO:0051128,regulation of cellular component organization;GO:0030334,regulation of cell migration;GO:0032879,regulation of localization;GO:0050794,regulation of cellular process;GO:0051270…	GO:0044444,cytoplasmic part;GO:0030017,sarcomere;GO:0044449,contractile fiber part;GO:0030018,Z disc;GO:0044464,cell part;GO:0005924,cell-substrate adherens junction;GO:0070161,anchoring junction;GO:0043292,contractile fiber;GO:0031674,I band;GO:0044424,intracellular part;GO:0005925,focal adhesion;GO:0030055,cell-substrate junction;GO:0005737,cytoplasm;GO:0005623,cell;GO:0016323,basolateral plasm…	GO:0005198,structural molecule activity;GO:0008092,cytoskeletal protein binding;GO:0005515,protein binding;GO:0008307,structural constituent of muscle;GO:0005488,binding;GO:0051015,actin filament binding;GO:0003779,actin binding	ko04810,Regulation of actin cytoskeleton;ko04270,Vascular smooth muscle contraction;ko04020,Calcium signaling pathway;ko04510,Focal adhesion;ko04971,Gastric acid secretion
375	tr|A5D7P3|A5D7P3_BOVIN	Platelet-activating factor acetylhydrolase IB subunit alpha OS=Bos taurus OX=9913 GN=PAFAH1B1 PE=2 SV=1		down	0.562489	0.0297347	reproduction;positive regulation of biological process;developmental process;multicellular organismal process;cellular process;growth;signaling;negative regulation of biological process;metabolic process;biological regulation;reproductive process;regulation of biological process;cellular component organization or biogenesis;establishment of localization;cell proliferation;response to stimulus;loc…	extracellular region part;extracellular region;organelle;macromolecular complex;cell part;cell;organelle part	binding;catalytic activity	General function prediction only ;	Metabolic pathways;Ether lipid metabolism	GO:0016477,cell migration;GO:0031122,cytoplasmic microtubule organization;GO:0045995,regulation of embryonic development;GO:0022604,regulation of cell morphogenesis;GO:0007267,cell-cell signaling;GO:0048731,system development;GO:0000278,mitotic cell cycle;GO:0032940,secretion by cell;GO:0000904,cell morphogenesis involved in differentiation;GO:0000279,M phase;GO:0051239,regulation of multicellula…	GO:0044446,intracellular organelle part;GO:0005938,cell cortex;GO:0031965,nuclear membrane;GO:0031967,organelle envelope;GO:0031982,vesicle;GO:0005875,microtubule associated complex;GO:0044422,organelle part;GO:0070062,extracellular vesicular exosome;GO:0044464,cell part;GO:0005815,microtubule organizing center;GO:0005813,centrosome;GO:0005929,cilium;GO:0043232,intracellular non-membrane-bounded …	GO:0042803,protein homodimerization activity;GO:0005515,protein binding;GO:0003824,catalytic activity;GO:0051219,phosphoprotein binding;GO:0030247,polysaccharide binding;GO:0015631,tubulin binding;GO:0019899,enzyme binding;GO:0001871,pattern binding;GO:0005539,glycosaminoglycan binding;GO:0042802,identical protein binding;GO:0008017,microtubule binding;GO:0005488,binding;GO:0046983,protein dimeri…	ko00565,Ether lipid metabolism;ko01100,Metabolic pathways
395	tr|F1MXX6|F1MXX6_BOVIN	Lactadherin OS=Bos taurus OX=9913 GN=MFGE8 PE=4 SV=1	sp|Q95114|MFGM_BOVIN	up	1.9551	0.00114527	reproductive process;reproduction;biological adhesion;developmental process;multicellular organismal process;cellular process	extracellular region;organelle;cell part;cell;organelle part			Complement and coagulation cascades	GO:0010926,anatomical structure formation;GO:0032502,developmental process;GO:0048514,blood vessel morphogenesis;GO:0048731,system development;GO:0009566,fertilization;GO:0032501,multicellular organismal process;GO:0009887,organ morphogenesis;GO:0007338,single fertilization;GO:0001944,vasculature development;GO:0048513,organ development;GO:0022610,biological adhesion;GO:0001568,blood vessel devel…	GO:0043229,intracellular organelle;GO:0012506,vesicle membrane;GO:0044446,intracellular organelle part;GO:0044444,cytoplasmic part;GO:0002080,acrosomal membrane;GO:0031982,vesicle;GO:0044422,organelle part;GO:0044433,cytoplasmic vesicle part;GO:0044464,cell part;GO:0043227,membrane-bounded organelle;GO:0031090,organelle membrane;GO:0043231,intracellular membrane-bounded organelle;GO:0044424,intra…		ko04610,Complement and coagulation cascades
404	sp|Q3MHY1|CSRP1_BOVIN	Cysteine and glycine-rich protein 1 OS=Bos taurus OX=9913 GN=CSRP1 PE=2 SV=3		down	0.445563	0.0257586	response to stimulus;biological adhesion;biological regulation;multicellular organismal process;cellular process	extracellular region part;extracellular region;organelle;cell part;cell	binding			GO:0065007,biological regulation;GO:0034109,homotypic cell-cell adhesion;GO:0009605,response to external stimulus;GO:0006950,response to stress;GO:0070527,platelet aggregation;GO:0050817,coagulation;GO:0032501,multicellular organismal process;GO:0050878,regulation of body fluid levels;GO:0016337,cell-cell adhesion;GO:0042060,wound healing;GO:0022610,biological adhesion;GO:0009611,response to woun…	GO:0043229,intracellular organelle;GO:0031982,vesicle;GO:0070062,extracellular vesicular exosome;GO:0044464,cell part;GO:0005924,cell-substrate adherens junction;GO:0043230,extracellular organelle;GO:0070161,anchoring junction;GO:0043227,membrane-bounded organelle;GO:0044421,extracellular region part;GO:0043231,intracellular membrane-bounded organelle;GO:0044424,intracellular part;GO:0005925,foca…	GO:0043167,ion binding;GO:0043169,cation binding;GO:0008270,zinc ion binding;GO:0046872,metal ion binding;GO:0046914,transition metal ion binding;GO:0005488,binding
408	tr|F1MKS3|F1MKS3_BOVIN	Thioredoxin domain-containing protein 5 precursor OS=Bos taurus OX=9913 PE=1 SV=2		up	1.53781	0.0114947	response to stimulus;regulation of biological process;establishment of localization;cellular component organization or biogenesis;negative regulation of biological process;localization;metabolic process;biological regulation;death;cellular process	extracellular region part;extracellular region;organelle;cell part;cell;organelle part;membrane-enclosed lumen	binding;catalytic activity	Posttranslational modification, protein turnover, chaperones ;Posttranslational modification, protein turnover, chaperones ; Energy production and conversion ;	Protein processing in endoplasmic reticulum	GO:0033554,cellular response to stress;GO:0043067,regulation of programmed cell death;GO:0065007,biological regulation;GO:0010941,regulation of cell death;GO:0034960,cellular biopolymer metabolic process;GO:0050793,regulation of developmental process;GO:0046907,intracellular transport;GO:0006950,response to stress;GO:0044238,primary metabolic process;GO:0019725,cellular homeostasis;GO:0043283,bio…	GO:0043229,intracellular organelle;GO:0044446,intracellular organelle part;GO:0005783,endoplasmic reticulum;GO:0044444,cytoplasmic part;GO:0031982,vesicle;GO:0005764,lysosome;GO:0044422,organelle part;GO:0043233,organelle lumen;GO:0070062,extracellular vesicular exosome;GO:0005788,endoplasmic reticulum lumen;GO:0044464,cell part;GO:0043230,extracellular organelle;GO:0043227,membrane-bounded organ…	GO:0016862,intramolecular oxidoreductase activity, interconverting keto- and enol-groups;GO:0016853,isomerase activity;GO:0005515,protein binding;GO:0003824,catalytic activity;GO:0016860,intramolecular oxidoreductase activity;GO:0003756,protein disulfide isomerase activity;GO:0016864,intramolecular oxidoreductase activity, transposing S-S bonds;GO:0005488,binding	ko04141,Protein processing in endoplasmic reticulum
423	sp|Q28107|FA5_BOVIN	Coagulation factor V OS=Bos taurus OX=9913 GN=F5 PE=1 SV=1		up	3.80291	8.20281e-06	response to stimulus;establishment of localization;cellular component organization or biogenesis;localization;metabolic process;biological regulation;multicellular organismal process;cellular process	organelle;cell part;cell;organelle part;membrane-enclosed lumen	binding		Complement and coagulation cascades	GO:0006900,membrane budding;GO:0065007,biological regulation;GO:0034960,cellular biopolymer metabolic process;GO:0009605,response to external stimulus;GO:0048194,Golgi vesicle budding;GO:0006950,response to stress;GO:0002576,platelet degranulation;GO:0032940,secretion by cell;GO:0043283,biopolymer metabolic process;GO:0016044,membrane organization;GO:0043413,biopolymer glycosylation;GO:0051648,ve…	GO:0044446,intracellular organelle part;GO:0044431,Golgi apparatus part;GO:0030134,ER to Golgi transport vesicle;GO:0000139,Golgi membrane;GO:0031982,vesicle;GO:0044422,organelle part;GO:0043233,organelle lumen;GO:0044464,cell part;GO:0005794,Golgi apparatus;GO:0043231,intracellular membrane-bounded organelle;GO:0031974,membrane-enclosed lumen;GO:0005623,cell;GO:0030141,secretory granule;GO:00057…	GO:0043167,ion binding;GO:0043169,cation binding;GO:0046872,metal ion binding;GO:0005507,copper ion binding;GO:0005515,protein binding;GO:0046914,transition metal ion binding;GO:0005488,binding	ko04610,Complement and coagulation cascades
452	tr|E1B9I2|E1B9I2_BOVIN	Scaffold attachment factor B1 OS=Bos taurus OX=9913 GN=SAFB PE=4 SV=2		down	0.558151	0.00123062	regulation of biological process;cellular component organization or biogenesis;positive regulation of biological process;cellular process;response to stimulus;growth;signaling;biological regulation;metabolic process	organelle;cell part;cell;organelle part;membrane-enclosed lumen	binding			GO:0065007,biological regulation;GO:0051173,positive regulation of nitrogen compound metabolic process;GO:0060255,regulation of macromolecule metabolic process;GO:0010628,positive regulation of gene expression;GO:0045893,positive regulation of transcription, DNA-dependent;GO:0050684,regulation of mRNA processing;GO:0031326,regulation of cellular biosynthetic process;GO:0009891,positive regulation…	GO:0043229,intracellular organelle;GO:0044446,intracellular organelle part;GO:0031981,nuclear lumen;GO:0044422,organelle part;GO:0043233,organelle lumen;GO:0044464,cell part;GO:0005654,nucleoplasm;GO:0043227,membrane-bounded organelle;GO:0043231,intracellular membrane-bounded organelle;GO:0044424,intracellular part;GO:0031974,membrane-enclosed lumen;GO:0005623,cell;GO:0005634,nucleus;GO:0043226,o…	GO:0019901,protein kinase binding;GO:0003676,nucleic acid binding;GO:0000166,nucleotide binding;GO:0043566,structure-specific DNA binding;GO:0003690,double-stranded DNA binding;GO:0005515,protein binding;GO:0005488,binding;GO:0003682,chromatin binding;GO:0043565,sequence-specific DNA binding;GO:0019899,enzyme binding;GO:0019900,kinase binding;GO:0003677,DNA binding
454	tr|A6H6Y0|A6H6Y0_BOVIN	HNRNPD protein OS=Bos taurus OX=9913 GN=HNRNPD PE=1 SV=1	tr|A5D9H5|A5D9H5_BOVIN	up	1.66798	0.0230836	regulation of biological process;positive regulation of biological process;developmental process;rhythmic process;multicellular organismal process;cellular process;response to stimulus;negative regulation of biological process;biological regulation;metabolic process	virion part;extracellular region part;organelle;cell part;virion;membrane-enclosed lumen;extracellular region;cell;macromolecular complex;organelle part	binding	General function prediction only ;		GO:0065007,biological regulation;GO:0034960,cellular biopolymer metabolic process;GO:0010628,positive regulation of gene expression;GO:0045893,positive regulation of transcription, DNA-dependent;GO:0042221,response to chemical stimulus;GO:0048731,system development;GO:0009719,response to endogenous stimulus;GO:0031326,regulation of cellular biosynthetic process;GO:0009891,positive regulation of b…	GO:0030529,ribonucleoprotein complex;GO:0044446,intracellular organelle part;GO:0031981,nuclear lumen;GO:0031982,vesicle;GO:0044422,organelle part;GO:0043233,organelle lumen;GO:0070062,extracellular vesicular exosome;GO:0044464,cell part;GO:0005654,nucleoplasm;GO:0019028,viral capsid;GO:0043231,intracellular membrane-bounded organelle;GO:0019012,virion;GO:0031974,membrane-enclosed lumen;GO:000562…	GO:0003676,nucleic acid binding;GO:0042162,telomeric DNA binding;GO:0000166,nucleotide binding;GO:0043565,sequence-specific DNA binding;GO:0005515,protein binding;GO:0003677,DNA binding;GO:0005488,binding
466	sp|Q56JX8|RS13_BOVIN	40S ribosomal protein S13 OS=Bos taurus OX=9913 GN=RPS13 PE=2 SV=3		down	0.62705	0.0188992	reproductive process;reproduction;regulation of biological process;establishment of localization;cellular component organization or biogenesis;cellular process;viral reproduction;negative regulation of biological process;localization;biological regulation;metabolic process	extracellular region part;organelle;cell part;membrane-enclosed lumen;extracellular region;cell;macromolecular complex;organelle part	structural molecule activity;binding;catalytic activity	Translation, ribosomal structure and biogenesis ;	Ribosome	GO:0065007,biological regulation;GO:0034960,cellular biopolymer metabolic process;GO:0006612,protein targeting to membrane;GO:0022415,viral reproductive process;GO:0006414,translational elongation;GO:0031324,negative regulation of cellular metabolic process;GO:0009069,serine family amino acid metabolic process;GO:0009892,negative regulation of metabolic process;GO:0043283,biopolymer metabolic pro…	GO:0030529,ribonucleoprotein complex;GO:0044446,intracellular organelle part;GO:0031981,nuclear lumen;GO:0031982,vesicle;GO:0044422,organelle part;GO:0043233,organelle lumen;GO:0070062,extracellular vesicular exosome;GO:0044464,cell part;GO:0043232,intracellular non-membrane-bounded organelle;GO:0043231,intracellular membrane-bounded organelle;GO:0033279,ribosomal subunit;GO:0030055,cell-substrat…	GO:0003729,mRNA binding;GO:0003676,nucleic acid binding;GO:0003723,RNA binding;GO:0005515,protein binding;GO:0003824,catalytic activity;GO:0019843,rRNA binding;GO:0005488,binding;GO:0005198,structural molecule activity;GO:0003735,structural constituent of ribosome;GO:0016787,hydrolase activity	ko03010,Ribosome
489	tr|A1L5A7|A1L5A7_BOVIN	Enigma protein OS=Bos taurus OX=9913 GN=PDLIM7 PE=2 SV=1		down	0.550442	0.00517816	regulation of biological process;establishment of localization;cellular component organization or biogenesis;positive regulation of biological process;developmental process;multicellular organismal process;cellular process;localization;biological regulation;metabolic process	organelle;macromolecular complex;cell part;cell;organelle part	binding		VEGF signaling pathway;Regulation of actin cytoskeleton;Leukocyte transendothelial migration;Chemokine signaling pathway;Bacterial invasion of epithelial cells;Focal adhesion	GO:0043392,negative regulation of DNA binding;GO:0065007,biological regulation;GO:0060255,regulation of macromolecule metabolic process;GO:0051094,positive regulation of developmental process;GO:0050793,regulation of developmental process;GO:0046907,intracellular transport;GO:0051090,regulation of transcription factor activity;GO:0031326,regulation of cellular biosynthetic process;GO:0030029,acti…	GO:0001725,stress fiber;GO:0044446,intracellular organelle part;GO:0005938,cell cortex;GO:0001726,ruffle;GO:0044422,organelle part;GO:0044464,cell part;GO:0043232,intracellular non-membrane-bounded organelle;GO:0043231,intracellular membrane-bounded organelle;GO:0030055,cell-substrate junction;GO:0005623,cell;GO:0005634,nucleus;GO:0044425,membrane part;GO:0030864,cortical actin cytoskeleton;GO:00…	GO:0043167,ion binding;GO:0043169,cation binding;GO:0008270,zinc ion binding;GO:0046872,metal ion binding;GO:0005515,protein binding;GO:0046914,transition metal ion binding;GO:0005488,binding	ko04370,VEGF signaling pathway;ko05100,Bacterial invasion of epithelial cells;ko04810,Regulation of actin cytoskeleton;ko04062,Chemokine signaling pathway;ko04670,Leukocyte transendothelial migration;ko04510,Focal adhesion
492	sp|P79136|CAPZB_BOVIN	F-actin-capping protein subunit beta OS=Bos taurus OX=9913 GN=CAPZB PE=1 SV=1		down	0.638772	0.0119755	regulation of biological process;cellular component organization or biogenesis;developmental process;multicellular organismal process;cellular process;response to stimulus;signaling;negative regulation of biological process;biological regulation	extracellular region part;extracellular region;organelle;macromolecular complex;cell part;cell;organelle part	binding			GO:0065007,biological regulation;GO:0060491,regulation of cell projection assembly;GO:0048747,muscle fiber development;GO:0007517,muscle organ development;GO:0050793,regulation of developmental process;GO:0009605,response to external stimulus;GO:0031175,neuron projection development;GO:0022604,regulation of cell morphogenesis;GO:0006950,response to stress;GO:0048731,system development;GO:0031324,…	GO:0044446,intracellular organelle part;GO:0005938,cell cortex;GO:0030017,sarcomere;GO:0031982,vesicle;GO:0044422,organelle part;GO:0070062,extracellular vesicular exosome;GO:0044464,cell part;GO:0031674,I band;GO:0043232,intracellular non-membrane-bounded organelle;GO:0043231,intracellular membrane-bounded organelle;GO:0001669,acrosomal vesicle;GO:0005623,cell;GO:0030141,secretory granule;GO:000…	GO:0008092,cytoskeletal protein binding;GO:0015631,tubulin binding;GO:0005515,protein binding;GO:0005488,binding;GO:0051015,actin filament binding;GO:0003779,actin binding
498	tr|G3X6T9|G3X6T9_BOVIN	Flotillin 2 OS=Bos taurus OX=9913 GN=FLOT2 PE=4 SV=1	sp|A6QLR4|FLOT2_BOVIN	down	0.647552	0.0486075	immune system process;regulation of biological process;establishment of localization;cellular component organization or biogenesis;positive regulation of biological process;developmental process;multicellular organismal process;cellular process;response to stimulus;biological adhesion;signaling;negative regulation of biological process;localization;biological regulation;metabolic process	extracellular region part;extracellular region;organelle;macromolecular complex;cell part;cell;organelle part	binding	Function unknown ;	Insulin signaling pathway	GO:0065007,biological regulation;GO:0060255,regulation of macromolecule metabolic process;GO:0050793,regulation of developmental process;GO:0033036,macromolecule localization;GO:0048731,system development;GO:0044238,primary metabolic process;GO:0034114,regulation of heterotypic cell-cell adhesion;GO:0050821,protein stabilization;GO:0009888,tissue development;GO:0009892,negative regulation of meta…	GO:0044446,intracellular organelle part;GO:0001931,uropod;GO:0031982,vesicle;GO:0044464,cell part;GO:0005911,cell-cell junction;GO:0043232,intracellular non-membrane-bounded organelle;GO:0043231,intracellular membrane-bounded organelle;GO:0001669,acrosomal vesicle;GO:0031254,trailing edge;GO:0030055,cell-substrate junction;GO:0030141,secretory granule;GO:0005912,adherens junction;GO:0012505,endom…	GO:0002020,protease binding;GO:0019899,enzyme binding;GO:0005515,protein binding;GO:0005102,receptor binding;GO:0046982,protein heterodimerization activity;GO:0046983,protein dimerization activity;GO:0005488,binding	ko04910,Insulin signaling pathway
502	tr|F1N4K1|F1N4K1_BOVIN	Phosphoribosylformylglycinamidine synthase OS=Bos taurus OX=9913 GN=PFAS PE=3 SV=2		down	0.583641	0.0099191	response to stimulus;metabolic process;cellular process	extracellular region part;extracellular region;organelle;cell part;cell	binding;catalytic activity	Nucleotide transport and metabolism ;	Metabolic pathways;Purine metabolism	GO:0042221,response to chemical stimulus;GO:0044238,primary metabolic process;GO:0009260,ribonucleotide biosynthetic process;GO:0046483,heterocycle metabolic process;GO:0009150,purine ribonucleotide metabolic process;GO:0006520,cellular amino acid metabolic process;GO:0042493,response to drug;GO:0019752,carboxylic acid metabolic process;GO:0055086,nucleobase, nucleoside and nucleotide metabolic p…	GO:0044444,cytoplasmic part;GO:0031982,vesicle;GO:0070062,extracellular vesicular exosome;GO:0044464,cell part;GO:0043230,extracellular organelle;GO:0043227,membrane-bounded organelle;GO:0044421,extracellular region part;GO:0044424,intracellular part;GO:0005737,cytoplasm;GO:0005623,cell;GO:0005829,cytosol;GO:0043226,organelle;GO:0005622,intracellular;GO:0005576,extracellular region;GO:0065010,ext…	GO:0043169,cation binding;GO:0032553,ribonucleotide binding;GO:0046872,metal ion binding;GO:0001883,purine nucleoside binding;GO:0032555,purine ribonucleotide binding;GO:0000166,nucleotide binding;GO:0003824,catalytic activity;GO:0016879,ligase activity, forming carbon-nitrogen bonds;GO:0005524,ATP binding;GO:0005488,binding;GO:0043167,ion binding;GO:0001882,nucleoside binding;GO:0030554,adenyl n…	ko00230,Purine metabolism;ko01100,Metabolic pathways
505	sp|Q3ZC13|AP2M1_BOVIN	AP-2 complex subunit mu OS=Bos taurus OX=9913 GN=AP2M1 PE=2 SV=1		down	0.610499	0.042349	immune system process;regulation of biological process;multi-organism process;establishment of localization;cellular component organization or biogenesis;developmental process;multicellular organismal process;cellular process;response to stimulus;signaling;viral reproduction;negative regulation of biological process;localization;locomotion;biological regulation	synapse part;extracellular region part;organelle;cell part;extracellular region;synapse;cell;macromolecular complex;organelle part	transporter activity;binding		Endocytosis;Huntington's disease	GO:0007268,synaptic transmission;GO:0065007,biological regulation;GO:0019882,antigen processing and presentation;GO:0031347,regulation of defense response;GO:0007167,enzyme linked receptor protein signaling pathway;GO:0031175,neuron projection development;GO:0007267,cell-cell signaling;GO:0050688,regulation of defense response to virus;GO:0002504,antigen processing and presentation of peptide or …	GO:0030131,clathrin adaptor complex;GO:0044446,intracellular organelle part;GO:0030119,AP-type membrane coat adaptor complex;GO:0030136,clathrin-coated vesicle;GO:0031982,vesicle;GO:0044422,organelle part;GO:0043195,terminal button;GO:0070062,extracellular vesicular exosome;GO:0044464,cell part;GO:0044463,cell projection part;GO:0005905,coated pit;GO:0043231,intracellular membrane-bounded organel…	GO:0042277,peptide binding;GO:0070325,lipoprotein receptor binding;GO:0008289,lipid binding;GO:0005215,transporter activity;GO:0005515,protein binding;GO:0005102,receptor binding;GO:0005488,binding	ko04144,Endocytosis;ko05016,Huntington's disease
510	sp|Q2KIK0|SGT1_BOVIN	Protein SGT1 homolog OS=Bos taurus OX=9913 GN=SUGT1 PE=2 SV=1		down	0.561077	0.0451499	immune system process;regulation of biological process;multi-organism process;cellular component organization or biogenesis;cellular process;response to stimulus;signaling;biological regulation;metabolic process	organelle;macromolecular complex;cell part;cell;organelle part	binding	General function prediction only ;	NOD-like receptor signaling pathway	GO:0051817,modification of morphology or physiology of other organism during symbiotic interaction;GO:0065007,biological regulation;GO:0060255,regulation of macromolecule metabolic process;GO:0000087,M phase of mitotic cell cycle;GO:0006950,response to stress;GO:0044238,primary metabolic process;GO:0000278,mitotic cell cycle;GO:0000279,M phase;GO:0043283,biopolymer metabolic process;GO:0065009,re…	GO:0043229,intracellular organelle;GO:0044446,intracellular organelle part;GO:0044444,cytoplasmic part;GO:0000151,ubiquitin ligase complex;GO:0044422,organelle part;GO:0044464,cell part;GO:0043227,membrane-bounded organelle;GO:0043232,intracellular non-membrane-bounded organelle;GO:0043231,intracellular membrane-bounded organelle;GO:0044424,intracellular part;GO:0043234,protein complex;GO:0000775…	GO:0005515,protein binding;GO:0005488,binding	ko04621,NOD-like receptor signaling pathway
522	sp|Q3T0V4|RS11_BOVIN	40S ribosomal protein S11 OS=Bos taurus OX=9913 GN=RPS11 PE=2 SV=3		down	0.491722	0.0076638	reproductive process;reproduction;establishment of localization;cellular component organization or biogenesis;developmental process;multicellular organismal process;cellular process;viral reproduction;localization;metabolic process	extracellular region part;organelle;cell part;membrane-enclosed lumen;extracellular region;cell;macromolecular complex;organelle part	structural molecule activity;binding	Translation, ribosomal structure and biogenesis ;	Ribosome	GO:0034960,cellular biopolymer metabolic process;GO:0006612,protein targeting to membrane;GO:0022415,viral reproductive process;GO:0001649,osteoblast differentiation;GO:0048731,system development;GO:0006414,translational elongation;GO:0009069,serine family amino acid metabolic process;GO:0043283,biopolymer metabolic process;GO:0043284,biopolymer biosynthetic process;GO:0043170,macromolecule metab…	GO:0030529,ribonucleoprotein complex;GO:0044446,intracellular organelle part;GO:0031981,nuclear lumen;GO:0031982,vesicle;GO:0044422,organelle part;GO:0043233,organelle lumen;GO:0070062,extracellular vesicular exosome;GO:0044464,cell part;GO:0043232,intracellular non-membrane-bounded organelle;GO:0043231,intracellular membrane-bounded organelle;GO:0033279,ribosomal subunit;GO:0030055,cell-substrat…	GO:0005198,structural molecule activity;GO:0003676,nucleic acid binding;GO:0003735,structural constituent of ribosome;GO:0003723,RNA binding;GO:0005515,protein binding;GO:0019843,rRNA binding;GO:0005488,binding	ko03010,Ribosome
528	sp|Q3MHE4|MSH2_BOVIN	DNA mismatch repair protein Msh2 OS=Bos taurus OX=9913 GN=MSH2 PE=2 SV=1		down	0.608458	0.0153201	reproductive process;reproduction;immune system process;regulation of biological process;cellular component organization or biogenesis;positive regulation of biological process;developmental process;multicellular organismal process;cellular process;response to stimulus;signaling;negative regulation of biological process;biological regulation;metabolic process;death	organelle;macromolecular complex;cell part;cell;organelle part;membrane-enclosed lumen	binding;catalytic activity	Replication, recombination and repair ;	Mismatch repair;Colorectal cancer;Pathways in cancer	GO:0046546,development of primary male sexual characteristics;GO:0034960,cellular biopolymer metabolic process;GO:0046661,male sex differentiation;GO:0045321,leukocyte activation;GO:0051445,regulation of meiotic cell cycle;GO:0040020,regulation of meiosis;GO:0048731,system development;GO:0009416,response to light stimulus;GO:0002252,immune effector process;GO:0030097,hemopoiesis;GO:0000279,M phas…	GO:0043229,intracellular organelle;GO:0044446,intracellular organelle part;GO:0000784,nuclear chromosome, telomeric region;GO:0031981,nuclear lumen;GO:0044454,nuclear chromosome part;GO:0044422,organelle part;GO:0043233,organelle lumen;GO:0044464,cell part;GO:0005654,nucleoplasm;GO:0043227,membrane-bounded organelle;GO:0000228,nuclear chromosome;GO:0043232,intracellular non-membrane-bounded organ…	GO:0043169,cation binding;GO:0019901,protein kinase binding;GO:0017111,nucleoside-triphosphatase activity;GO:0001883,purine nucleoside binding;GO:0003690,double-stranded DNA binding;GO:0005515,protein binding;GO:0003677,DNA binding;GO:0016817,hydrolase activity, acting on acid anhydrides;GO:0003676,nucleic acid binding;GO:0000287,magnesium ion binding;GO:0042802,identical protein binding;GO:00001…	ko05200,Pathways in cancer;ko03430,Mismatch repair;ko05210,Colorectal cancer
541	tr|F1MW68|F1MW68_BOVIN	Cathepsin Z OS=Bos taurus OX=9913 GN=CTSZ PE=3 SV=1	sp|P05689|CATZ_BOVIN	up	1.71062	0.00312555	regulation of biological process;establishment of localization;cellular component organization or biogenesis;developmental process;multicellular organismal process;cellular process;localization;biological regulation;metabolic process	extracellular region part;extracellular region;organelle;cell part;cell;organelle part;membrane-enclosed lumen	binding;catalytic activity	Posttranslational modification, protein turnover, chaperones ;	Lysosome	GO:0006900,membrane budding;GO:0065007,biological regulation;GO:0034960,cellular biopolymer metabolic process;GO:0048194,Golgi vesicle budding;GO:0048731,system development;GO:0009888,tissue development;GO:0043283,biopolymer metabolic process;GO:0016044,membrane organization;GO:0043413,biopolymer glycosylation;GO:0051648,vesicle localization;GO:0048193,Golgi vesicle transport;GO:0043170,macromole…	GO:0044446,intracellular organelle part;GO:0044431,Golgi apparatus part;GO:0030134,ER to Golgi transport vesicle;GO:0000139,Golgi membrane;GO:0031982,vesicle;GO:0005764,lysosome;GO:0044422,organelle part;GO:0043233,organelle lumen;GO:0070062,extracellular vesicular exosome;GO:0044464,cell part;GO:0005794,Golgi apparatus;GO:0043231,intracellular membrane-bounded organelle;GO:0031974,membrane-enclo…	GO:0008233,peptidase activity;GO:0070011,peptidase activity, acting on L-amino acid peptides;GO:0005515,protein binding;GO:0003824,catalytic activity;GO:0004175,endopeptidase activity;GO:0016787,hydrolase activity;GO:0005488,binding	ko04142,Lysosome
554	tr|A6QLV1|A6QLV1_BOVIN	Sad1 and UNC84 domain containing 2 OS=Bos taurus OX=9913 GN=SUN2 PE=2 SV=1		up	1.60474	0.0109996	regulation of biological process;establishment of localization;cellular component organization or biogenesis;positive regulation of biological process;locomotion;localization;biological regulation;cellular process	organelle;macromolecular complex;cell part;cell;organelle part;membrane-enclosed lumen	binding			GO:0065007,biological regulation;GO:0007051,spindle organization;GO:0046907,intracellular transport;GO:0000278,mitotic cell cycle;GO:0030029,actin filament-based process;GO:0030705,cytoskeleton-dependent intracellular transport;GO:0000279,M phase;GO:0016044,membrane organization;GO:0040012,regulation of locomotion;GO:0048522,positive regulation of cellular process;GO:0030048,actin filament-based …	GO:0044446,intracellular organelle part;GO:0031965,nuclear membrane;GO:0031967,organelle envelope;GO:0044422,organelle part;GO:0044464,cell part;GO:0031300,intrinsic to organelle membrane;GO:0000228,nuclear chromosome;GO:0043232,intracellular non-membrane-bounded organelle;GO:0043231,intracellular membrane-bounded organelle;GO:0000781,chromosome, telomeric region;GO:0005623,cell;GO:0005634,nucleu…	GO:0008092,cytoskeletal protein binding;GO:0015631,tubulin binding;GO:0008017,microtubule binding;GO:0042802,identical protein binding;GO:0043495,protein anchor;GO:0005515,protein binding;GO:0005488,binding
558	sp|A5D7A0|EFHD2_BOVIN	EF-hand domain-containing protein D2 OS=Bos taurus OX=9913 GN=EFHD2 PE=2 SV=1		down	0.659709	0.0222343		cell part;cell	binding				GO:0044464,cell part;GO:0005623,cell;GO:0016020,membrane	GO:0043167,ion binding;GO:0043169,cation binding;GO:0046872,metal ion binding;GO:0005488,binding
562	sp|P05631|ATPG_BOVIN	ATP synthase subunit gamma, mitochondrial OS=Bos taurus OX=9913 GN=ATP5F1C PE=1 SV=3		up	1.70159	0.0430527	establishment of localization;localization;metabolic process;cellular process	extracellular region part;organelle;cell part;membrane-enclosed lumen;extracellular region;cell;macromolecular complex;organelle part	transporter activity;binding;catalytic activity	Energy production and conversion ;	Metabolic pathways;Alzheimer's disease;Oxidative phosphorylation;Parkinson's disease;Huntington's disease	GO:0034220,ion transmembrane transport;GO:0046483,heterocycle metabolic process;GO:0009150,purine ribonucleotide metabolic process;GO:0009145,purine nucleoside triphosphate biosynthetic process;GO:0009206,purine ribonucleoside triphosphate biosynthetic process;GO:0034654,nucleobase, nucleoside, nucleotide and nucleic acid biosynthetic process;GO:0022904,respiratory electron transport chain;GO:000…	GO:0044446,intracellular organelle part;GO:0031967,organelle envelope;GO:0043209,myelin sheath;GO:0031982,vesicle;GO:0033178,proton-transporting two-sector ATPase complex, catalytic domain;GO:0044422,organelle part;GO:0043233,organelle lumen;GO:0070062,extracellular vesicular exosome;GO:0031980,mitochondrial lumen;GO:0044464,cell part;GO:0043231,intracellular membrane-bounded organelle;GO:0005739…	GO:0015078,hydrogen ion transmembrane transporter activity;GO:0043492,ATPase activity, coupled to movement of substances;GO:0017111,nucleoside-triphosphatase activity;GO:0046933,hydrogen ion transporting ATP synthase activity, rotational mechanism;GO:0015075,ion transmembrane transporter activity;GO:0016820,hydrolase activity, acting on acid anhydrides, catalyzing transmembrane movement of substa…	ko05010,Alzheimer's disease;ko00190,Oxidative phosphorylation;ko05012,Parkinson's disease;ko05016,Huntington's disease;ko01100,Metabolic pathways
566	tr|E1BG76|E1BG76_BOVIN	Sec1 family domain containing 1 OS=Bos taurus OX=9913 GN=SCFD1 PE=3 SV=2		up	1.91253	0.0333882	response to stimulus;regulation of biological process;establishment of localization;cellular component organization or biogenesis;developmental process;localization;metabolic process;biological regulation;cellular process	organelle;macromolecular complex;cell part;cell;organelle part	binding	Intracellular trafficking, secretion, and vesicular transport ;	Endocytosis	GO:0006900,membrane budding;GO:0065007,biological regulation;GO:0034960,cellular biopolymer metabolic process;GO:0048194,Golgi vesicle budding;GO:0006950,response to stress;GO:0060341,regulation of cellular localization;GO:0042221,response to chemical stimulus;GO:0000902,cell morphogenesis;GO:0032940,secretion by cell;GO:0043283,biopolymer metabolic process;GO:0016044,membrane organization;GO:004…	GO:0044446,intracellular organelle part;GO:0044431,Golgi apparatus part;GO:0000139,Golgi membrane;GO:0031982,vesicle;GO:0044422,organelle part;GO:0005789,endoplasmic reticulum membrane;GO:0044464,cell part;GO:0005794,Golgi apparatus;GO:0043231,intracellular membrane-bounded organelle;GO:0031985,Golgi cisterna;GO:0005623,cell;GO:0042175,nuclear envelope-endoplasmic reticulum network;GO:0005798,Gol…	GO:0019905,syntaxin binding;GO:0000149,SNARE binding;GO:0047485,protein N-terminus binding;GO:0005515,protein binding;GO:0005488,binding	ko04144,Endocytosis
574	tr|Q5EA67|Q5EA67_BOVIN	Inter-alpha (Globulin) inhibitor H4 (Plasma Kallikrein-sensitive glycoprotein) OS=Bos taurus OX=9913 GN=ITIH4 PE=2 SV=1	tr|F1MMD7|F1MMD7_BOVIN;sp|Q3T052|ITIH4_BOVIN	down	0.518546	0.0335317	response to stimulus;regulation of biological process;metabolic process;biological regulation	extracellular region part;extracellular region;organelle;cell part;cell	enzyme regulator activity;binding	General function prediction only ;	MAPK signaling pathway	GO:0065007,biological regulation;GO:0009605,response to external stimulus;GO:0034097,response to cytokine stimulus;GO:0006950,response to stress;GO:0042221,response to chemical stimulus;GO:0044238,primary metabolic process;GO:0052548,regulation of endopeptidase activity;GO:0030203,glycosaminoglycan metabolic process;GO:0043283,biopolymer metabolic process;GO:0043086,negative regulation of catalyt…	GO:0005623,cell;GO:0031982,vesicle;GO:0043226,organelle;GO:0005576,extracellular region;GO:0070062,extracellular vesicular exosome;GO:0044464,cell part;GO:0043230,extracellular organelle;GO:0065010,extracellular membrane-bounded organelle;GO:0043227,membrane-bounded organelle;GO:0031988,membrane-bounded vesicle;GO:0044421,extracellular region part	GO:0004867,serine-type endopeptidase inhibitor activity;GO:0005515,protein binding;GO:0030234,enzyme regulator activity;GO:0030414,peptidase inhibitor activity;GO:0004866,endopeptidase inhibitor activity;GO:0004857,enzyme inhibitor activity;GO:0005488,binding	ko04010,MAPK signaling pathway
582	sp|P60661|MYL6_BOVIN	Myosin light polypeptide 6 OS=Bos taurus OX=9913 GN=MYL6 PE=2 SV=2		down	0.408295	0.0438106	regulation of biological process;cellular component organization or biogenesis;developmental process;multicellular organismal process;cellular process;response to stimulus;signaling;locomotion;biological regulation	extracellular region part;extracellular region;organelle;macromolecular complex;cell part;cell;organelle part	structural molecule activity;binding;catalytic activity	Signal transduction mechanisms ; Cytoskeleton ; Cell cycle control, cell division, chromosome partitioning ; General function prediction only ;	Vascular smooth muscle contraction	GO:0065007,biological regulation;GO:0007517,muscle organ development;GO:0007167,enzyme linked receptor protein signaling pathway;GO:0031175,neuron projection development;GO:0046907,intracellular transport;GO:0000902,cell morphogenesis;GO:0048731,system development;GO:0009888,tissue development;GO:0030029,actin filament-based process;GO:0030705,cytoskeleton-dependent intracellular transport;GO:006…	GO:0043229,intracellular organelle;GO:0044446,intracellular organelle part;GO:0044444,cytoplasmic part;GO:0031982,vesicle;GO:0042995,cell projection;GO:0044422,organelle part;GO:0070062,extracellular vesicular exosome;GO:0015629,actin cytoskeleton;GO:0044464,cell part;GO:0043230,extracellular organelle;GO:0043227,membrane-bounded organelle;GO:0016461,unconventional myosin complex;GO:0043232,intra…	GO:0043169,cation binding;GO:0017111,nucleoside-triphosphatase activity;GO:0005515,protein binding;GO:0003824,catalytic activity;GO:0000146,microfilament motor activity;GO:0043167,ion binding;GO:0003774,motor activity;GO:0008307,structural constituent of muscle;GO:0016817,hydrolase activity, acting on acid anhydrides;GO:0046872,metal ion binding;GO:0030898,actin-dependent ATPase activity;GO:00168…	ko04270,Vascular smooth muscle contraction
583	tr|G8JKY5|G8JKY5_BOVIN	Thymosin beta-4 OS=Bos taurus OX=9913 GN=TMSB4X PE=4 SV=1	tr|C1K3N7|C1K3N7_BOVIN;sp|P62326|TYB4_BOVIN	down	0.383491	0.00417077	response to stimulus;regulation of biological process;establishment of localization;cellular component organization or biogenesis;locomotion;localization;biological regulation;multicellular organismal process;cellular process	extracellular region;organelle;cell part;cell;organelle part;membrane-enclosed lumen	binding		Regulation of actin cytoskeleton	GO:0065007,biological regulation;GO:0009605,response to external stimulus;GO:0006950,response to stress;GO:0002576,platelet degranulation;GO:0032940,secretion by cell;GO:0030029,actin filament-based process;GO:0040012,regulation of locomotion;GO:0046903,secretion;GO:0007596,blood coagulation;GO:0009611,response to wounding;GO:0009987,cellular process;GO:0007599,hemostasis;GO:0051270,regulation of…	GO:0043229,intracellular organelle;GO:0044446,intracellular organelle part;GO:0044444,cytoplasmic part;GO:0031091,platelet alpha granule;GO:0031982,vesicle;GO:0044422,organelle part;GO:0043233,organelle lumen;GO:0044433,cytoplasmic vesicle part;GO:0044464,cell part;GO:0060205,cytoplasmic membrane-bounded vesicle lumen;GO:0043227,membrane-bounded organelle;GO:0043232,intracellular non-membrane-bou…	GO:0008092,cytoskeletal protein binding;GO:0005515,protein binding;GO:0005488,binding;GO:0003779,actin binding	ko04810,Regulation of actin cytoskeleton
608	tr|J9QD97|J9QD97_BOVIN	Periostin variant 9 OS=Bos taurus OX=9913 PE=2 SV=1	tr|D1Z308|D1Z308_BOVIN	down	0.461399	0.00162057	regulation of biological process;cellular component organization or biogenesis;positive regulation of biological process;developmental process;multicellular organismal process;cellular process;response to stimulus;biological adhesion;signaling;negative regulation of biological process;localization;locomotion;biological regulation	synapse;extracellular region part;extracellular region;organelle;cell part;cell;organelle part	binding	Cell wall/membrane/envelope biogenesis ;		GO:0065007,biological regulation;GO:0009605,response to external stimulus;GO:0010812,negative regulation of cell-substrate adhesion;GO:0006950,response to stress;GO:0014823,response to activity;GO:0042221,response to chemical stimulus;GO:0048731,system development;GO:0009719,response to endogenous stimulus;GO:0007162,negative regulation of cell adhesion;GO:0043062,extracellular structure organiza…	GO:0043229,intracellular organelle;GO:0005802,trans-Golgi network;GO:0044446,intracellular organelle part;GO:0044444,cytoplasmic part;GO:0044431,Golgi apparatus part;GO:0045202,synapse;GO:0044422,organelle part;GO:0044464,cell part;GO:0043227,membrane-bounded organelle;GO:0005794,Golgi apparatus;GO:0044421,extracellular region part;GO:0005615,extracellular space;GO:0043231,intracellular membrane-…	GO:0043169,cation binding;GO:0046872,metal ion binding;GO:0005515,protein binding;GO:0050839,cell adhesion molecule binding;GO:0030247,polysaccharide binding;GO:0005488,binding;GO:0043167,ion binding;GO:0008201,heparin binding;GO:0030246,carbohydrate binding;GO:0005539,glycosaminoglycan binding;GO:0001871,pattern binding
609	tr|F1MBF0|F1MBF0_BOVIN	Eukaryotic translation initiation factor 2A OS=Bos taurus OX=9913 GN=EIF2A PE=1 SV=1		down	0.530548	0.0026961	regulation of biological process;cellular component organization or biogenesis;positive regulation of biological process;cellular process;response to stimulus;signaling;biological regulation;metabolic process	extracellular region part;extracellular region;macromolecular complex;cell part;cell	binding	General function prediction only ;	RNA transport	GO:0042254,ribosome biogenesis;GO:0065007,biological regulation;GO:0060255,regulation of macromolecule metabolic process;GO:0034960,cellular biopolymer metabolic process;GO:0009967,positive regulation of signal transduction;GO:0044238,primary metabolic process;GO:0034621,cellular macromolecular complex subunit organization;GO:0031326,regulation of cellular biosynthetic process;GO:0006468,protein …	GO:0044424,intracellular part;GO:0044444,cytoplasmic part;GO:0043234,protein complex;GO:0005737,cytoplasm;GO:0005623,cell;GO:0032991,macromolecular complex;GO:0005622,intracellular;GO:0005850,eukaryotic translation initiation factor 2 complex;GO:0044464,cell part	GO:0003743,translation initiation factor activity;GO:0043022,ribosome binding;GO:0008135,translation factor activity, nucleic acid binding;GO:0043021,ribonucleoprotein binding;GO:0003676,nucleic acid binding;GO:0045182,translation regulator activity;GO:0000049,tRNA binding;GO:0003723,RNA binding;GO:0005515,protein binding;GO:0005488,binding	ko03013,RNA transport
619	sp|P10103|HMGB1_BOVIN	High mobility group protein B1 OS=Bos taurus OX=9913 GN=HMGB1 PE=1 SV=3		down	0.540668	0.000594083	immune system process;regulation of biological process;establishment of localization;cellular component organization or biogenesis;positive regulation of biological process;developmental process;multicellular organismal process;cellular process;cell proliferation;response to stimulus;signaling;negative regulation of biological process;localization;locomotion;metabolic process;biological regulatio…	extracellular region part;organelle;cell part;membrane-enclosed lumen;extracellular region;cell;macromolecular complex;organelle part	binding;nucleic acid binding transcription factor activity;chemoattractant activity;catalytic activity	Chromatin structure and dynamics ;	Base excision repair	GO:0009894,regulation of catabolic process;GO:0046006,regulation of activated T cell proliferation;GO:0016477,cell migration;GO:0050866,negative regulation of cell activation;GO:0010558,negative regulation of macromolecule biosynthetic process;GO:0031326,regulation of cellular biosynthetic process;GO:0050704,regulation of interleukin-1 secretion;GO:0052548,regulation of endopeptidase activity;GO:…	GO:0044446,intracellular organelle part;GO:0031981,nuclear lumen;GO:0044422,organelle part;GO:0043233,organelle lumen;GO:0044464,cell part;GO:0005654,nucleoplasm;GO:0000228,nuclear chromosome;GO:0005769,early endosome;GO:0043232,intracellular non-membrane-bounded organelle;GO:0043231,intracellular membrane-bounded organelle;GO:0031974,membrane-enclosed lumen;GO:0005623,cell;GO:0005634,nucleus;GO:…	GO:0003700,transcription factor activity;GO:0016829,lyase activity;GO:0008289,lipid binding;GO:0043566,structure-specific DNA binding;GO:0003690,double-stranded DNA binding;GO:0005515,protein binding;GO:0003824,catalytic activity;GO:0000217,DNA secondary structure binding;GO:0005543,phospholipid binding;GO:0019899,enzyme binding;GO:0043565,sequence-specific DNA binding;GO:0003677,DNA binding;GO:0…	ko03410,Base excision repair
630	tr|A0A140T862|A0A140T862_BOVIN	Eukaryotic translation initiation factor 2 subunit 2 OS=Bos taurus OX=9913 GN=EIF2S2 PE=4 SV=1	sp|Q5E9D0|IF2B_BOVIN	down	0.663207	0.0262672	reproductive process;reproduction;establishment of localization;developmental process;multicellular organismal process;cellular process;cell proliferation;localization;metabolic process	organelle;macromolecular complex;cell part;cell	binding	Translation, ribosomal structure and biogenesis ;	RNA transport	GO:0046546,development of primary male sexual characteristics;GO:0043009,chordate embryonic development;GO:0034960,cellular biopolymer metabolic process;GO:0046661,male sex differentiation;GO:0048731,system development;GO:0044238,primary metabolic process;GO:0043283,biopolymer metabolic process;GO:0034645,cellular macromolecule biosynthetic process;GO:0043284,biopolymer biosynthetic process;GO:00…	GO:0043229,intracellular organelle;GO:0043231,intracellular membrane-bounded organelle;GO:0044424,intracellular part;GO:0044444,cytoplasmic part;GO:0043234,protein complex;GO:0005737,cytoplasm;GO:0005623,cell;GO:0005634,nucleus;GO:0032991,macromolecular complex;GO:0043226,organelle;GO:0005829,cytosol;GO:0005622,intracellular;GO:0005850,eukaryotic translation initiation factor 2 complex;GO:0044464…	GO:0003743,translation initiation factor activity;GO:0043169,cation binding;GO:0008135,translation factor activity, nucleic acid binding;GO:0046872,metal ion binding;GO:0003676,nucleic acid binding;GO:0045182,translation regulator activity;GO:0005515,protein binding;GO:0005488,binding;GO:0043167,ion binding	ko03013,RNA transport
642	tr|A7Z055|A7Z055_BOVIN	PLAA protein OS=Bos taurus OX=9913 GN=PLAA PE=2 SV=1		down	0.559117	0.00167915	response to stimulus;regulation of biological process;signaling;metabolic process;biological regulation;cellular process	extracellular region part;extracellular region;organelle	enzyme regulator activity;binding	General function prediction only ;	Protein processing in endoplasmic reticulum	GO:0006952,defense response;GO:0065007,biological regulation;GO:0009605,response to external stimulus;GO:0019637,organophosphate metabolic process;GO:0050790,regulation of catalytic activity;GO:0006950,response to stress;GO:0044238,primary metabolic process;GO:0006954,inflammatory response;GO:0044237,cellular metabolic process;GO:0007154,cell communication;GO:0044093,positive regulation of molecu…	GO:0031982,vesicle;GO:0043226,organelle;GO:0005576,extracellular region;GO:0070062,extracellular vesicular exosome;GO:0043230,extracellular organelle;GO:0065010,extracellular membrane-bounded organelle;GO:0043227,membrane-bounded organelle;GO:0031988,membrane-bounded vesicle;GO:0044421,extracellular region part	GO:0005515,protein binding;GO:0008047,enzyme activator activity;GO:0030234,enzyme regulator activity;GO:0005488,binding	ko04141,Protein processing in endoplasmic reticulum
656	sp|P61603|CH10_BOVIN	10 kDa heat shock protein, mitochondrial OS=Bos taurus OX=9913 GN=HSPE1 PE=3 SV=2		up	2.71715	0.00152131	response to stimulus;regulation of biological process;developmental process;metabolic process;biological regulation;multicellular organismal process;death;cellular process	extracellular region part;extracellular region;organelle;cell part;cell;organelle part;membrane-enclosed lumen	binding	Posttranslational modification, protein turnover, chaperones ;		GO:0043067,regulation of programmed cell death;GO:0065007,biological regulation;GO:0051789,response to protein stimulus;GO:0010941,regulation of cell death;GO:0034960,cellular biopolymer metabolic process;GO:0050793,regulation of developmental process;GO:0006950,response to stress;GO:0001649,osteoblast differentiation;GO:0042221,response to chemical stimulus;GO:0048731,system development;GO:00442…	GO:0043229,intracellular organelle;GO:0044446,intracellular organelle part;GO:0044444,cytoplasmic part;GO:0031982,vesicle;GO:0044422,organelle part;GO:0043233,organelle lumen;GO:0070062,extracellular vesicular exosome;GO:0031980,mitochondrial lumen;GO:0044464,cell part;GO:0043230,extracellular organelle;GO:0005759,mitochondrial matrix;GO:0043227,membrane-bounded organelle;GO:0044421,extracellular…	GO:0032553,ribonucleotide binding;GO:0001883,purine nucleoside binding;GO:0032555,purine ribonucleotide binding;GO:0000166,nucleotide binding;GO:0005515,protein binding;GO:0005524,ATP binding;GO:0005488,binding;GO:0001882,nucleoside binding;GO:0017076,purine nucleotide binding;GO:0030554,adenyl nucleotide binding;GO:0032559,adenyl ribonucleotide binding;GO:0051087,chaperone binding;GO:0051082,unf…
657	tr|E1BPW1|E1BPW1_BOVIN	Oxysterol-binding protein OS=Bos taurus OX=9913 GN=OSBP PE=3 SV=2		down	0.528158	0.0368258	regulation of biological process;growth;multi-organism process;establishment of localization;positive regulation of biological process;localization;biological regulation	organelle;cell part;cell;organelle part;membrane-enclosed lumen	transporter activity;binding			GO:0051234,establishment of localization;GO:0015918,sterol transport;GO:0006810,transport;GO:0006869,lipid transport;GO:0051179,localization	GO:0044446,intracellular organelle part;GO:0044431,Golgi apparatus part;GO:0000139,Golgi membrane;GO:0031981,nuclear lumen;GO:0044422,organelle part;GO:0043233,organelle lumen;GO:0005789,endoplasmic reticulum membrane;GO:0044464,cell part;GO:0005654,nucleoplasm;GO:0005794,Golgi apparatus;GO:0043232,intracellular non-membrane-bounded organelle;GO:0043231,intracellular membrane-bounded organelle;GO…	GO:0032934,sterol binding;GO:0015485,cholesterol binding;GO:0008289,lipid binding;GO:0005515,protein binding;GO:0019904,protein domain specific binding;GO:0005488,binding;GO:0005319,lipid transporter activity;GO:0005543,phospholipid binding;GO:0015248,sterol transporter activity;GO:0022892,substrate-specific transporter activity;GO:0005215,transporter activity;GO:0005496,steroid binding;GO:003509…
722	sp|P11966|ODPB_BOVIN	Pyruvate dehydrogenase E1 component subunit beta, mitochondrial OS=Bos taurus OX=9913 GN=PDHB PE=1 SV=2		up	2.16909	0.0181851	regulation of biological process;metabolic process;biological regulation;cellular process	extracellular region part;organelle;cell part;membrane-enclosed lumen;extracellular region;cell;macromolecular complex;organelle part	binding;catalytic activity	Energy production and conversion ;	Valine, leucine and isoleucine biosynthesis;Metabolic pathways;Pyruvate metabolism;Glycolysis / Gluconeogenesis;Microbial metabolism in diverse environments;Citrate cycle (TCA cycle);Butanoate metabolism	GO:0065007,biological regulation;GO:0019318,hexose metabolic process;GO:0044238,primary metabolic process;GO:0031326,regulation of cellular biosynthetic process;GO:0051193,regulation of cofactor metabolic process;GO:0015980,energy derivation by oxidation of organic compounds;GO:0006732,coenzyme metabolic process;GO:0009889,regulation of biosynthetic process;GO:0019752,carboxylic acid metabolic pr…	GO:0044446,intracellular organelle part;GO:0031981,nuclear lumen;GO:0031982,vesicle;GO:0044422,organelle part;GO:0043233,organelle lumen;GO:0070062,extracellular vesicular exosome;GO:0031980,mitochondrial lumen;GO:0044464,cell part;GO:0005654,nucleoplasm;GO:0043231,intracellular membrane-bounded organelle;GO:0005739,mitochondrion;GO:0031974,membrane-enclosed lumen;GO:0005623,cell;GO:0044429,mitoc…	GO:0004738,pyruvate dehydrogenase activity;GO:0034604,pyruvate dehydrogenase (NAD+) activity;GO:0016903,oxidoreductase activity, acting on the aldehyde or oxo group of donors;GO:0034603,pyruvate dehydrogenase [NAD(P)+] activity;GO:0005515,protein binding;GO:0003824,catalytic activity;GO:0005488,binding;GO:0016620,oxidoreductase activity, acting on the aldehyde or oxo group of donors, NAD or NADP …	ko00010,Glycolysis / Gluconeogenesis;ko01120,Microbial metabolism in diverse environments;ko00290,Valine, leucine and isoleucine biosynthesis;ko00020,Citrate cycle (TCA cycle);ko00650,Butanoate metabolism;ko01100,Metabolic pathways;ko00620,Pyruvate metabolism
732	sp|Q3MI00|DNJB1_BOVIN	DnaJ homolog subfamily B member 1 OS=Bos taurus OX=9913 GN=DNAJB1 PE=2 SV=3		up	2.15051	0.00313925	response to stimulus;regulation of biological process;cellular component organization or biogenesis;negative regulation of biological process;metabolic process;biological regulation;cellular process	extracellular region part;extracellular region;organelle;cell part;cell;organelle part;membrane-enclosed lumen	enzyme regulator activity;binding	Posttranslational modification, protein turnover, chaperones ;	Protein processing in endoplasmic reticulum	GO:0065007,biological regulation;GO:0051789,response to protein stimulus;GO:0006457,protein folding;GO:0034960,cellular biopolymer metabolic process;GO:0044267,cellular protein metabolic process;GO:0050790,regulation of catalytic activity;GO:0006950,response to stress;GO:0051345,positive regulation of hydrolase activity;GO:0042221,response to chemical stimulus;GO:0044238,primary metabolic process…	GO:0043229,intracellular organelle;GO:0044446,intracellular organelle part;GO:0044444,cytoplasmic part;GO:0005730,nucleolus;GO:0031981,nuclear lumen;GO:0031982,vesicle;GO:0044422,organelle part;GO:0043233,organelle lumen;GO:0070062,extracellular vesicular exosome;GO:0044464,cell part;GO:0043230,extracellular organelle;GO:0005654,nucleoplasm;GO:0043227,membrane-bounded organelle;GO:0043232,intrace…	GO:0030544,Hsp70 protein binding;GO:0031072,heat shock protein binding;GO:0060589,nucleoside-triphosphatase regulator activity;GO:0005515,protein binding;GO:0051117,ATPase binding;GO:0005488,binding;GO:0019899,enzyme binding;GO:0051087,chaperone binding;GO:0008047,enzyme activator activity;GO:0030234,enzyme regulator activity;GO:0051082,unfolded protein binding	ko04141,Protein processing in endoplasmic reticulum
736	tr|F1MP10|F1MP10_BOVIN	G protein pathway suppressor 1 OS=Bos taurus OX=9913 GN=GPS1 PE=4 SV=2	tr|A6QR08|A6QR08_BOVIN	up	1.69089	0.0354689	regulation of biological process;cellular component organization or biogenesis;cellular process;response to stimulus;signaling;negative regulation of biological process;biological regulation;metabolic process	organelle;macromolecular complex;cell part;cell;organelle part;membrane-enclosed lumen	enzyme regulator activity;binding	Posttranslational modification, protein turnover, chaperones ;		GO:0051338,regulation of transferase activity;GO:0033554,cellular response to stress;GO:0065007,biological regulation;GO:0051348,negative regulation of transferase activity;GO:0034960,cellular biopolymer metabolic process;GO:0007243,protein kinase cascade;GO:0000165,MAPKKK cascade;GO:0006950,response to stress;GO:0006974,response to DNA damage stimulus;GO:0044238,primary metabolic process;GO:0007…	GO:0043229,intracellular organelle;GO:0044446,intracellular organelle part;GO:0008180,signalosome;GO:0031981,nuclear lumen;GO:0044422,organelle part;GO:0043233,organelle lumen;GO:0044464,cell part;GO:0005654,nucleoplasm;GO:0043227,membrane-bounded organelle;GO:0043231,intracellular membrane-bounded organelle;GO:0043234,protein complex;GO:0044424,intracellular part;GO:0031974,membrane-enclosed lum…	GO:0060589,nucleoside-triphosphatase regulator activity;GO:0005515,protein binding;GO:0030234,enzyme regulator activity;GO:0004857,enzyme inhibitor activity;GO:0030695,GTPase regulator activity;GO:0005488,binding
739	sp|P00514|KAP0_BOVIN	cAMP-dependent protein kinase type I-alpha regulatory subunit OS=Bos taurus OX=9913 GN=PRKAR1A PE=1 SV=2		up	1.95655	0.00389062	immune system process;regulation of biological process;establishment of localization;cellular component organization or biogenesis;developmental process;multicellular organismal process;cellular process;cell proliferation;response to stimulus;growth;signaling;negative regulation of biological process;localization;biological regulation;metabolic process	synapse;macromolecular complex;cell part;cell	enzyme regulator activity;binding;catalytic activity	Signal transduction mechanisms ;	Apoptosis;Insulin signaling pathway	GO:0051338,regulation of transferase activity;GO:0046006,regulation of activated T cell proliferation;GO:0007517,muscle organ development;GO:0050866,negative regulation of cell activation;GO:0060341,regulation of cellular localization;GO:0002694,regulation of leukocyte activation;GO:0051445,regulation of meiotic cell cycle;GO:0040020,regulation of meiosis;GO:0048731,system development;GO:0031326,…	GO:0044444,cytoplasmic part;GO:0045202,synapse;GO:0044464,cell part;GO:0031594,neuromuscular junction;GO:0043234,protein complex;GO:0044424,intracellular part;GO:0001772,immunological synapse;GO:0005737,cytoplasm;GO:0032991,macromolecular complex;GO:0005623,cell;GO:0005829,cytosol;GO:0044425,membrane part;GO:0005886,plasma membrane;GO:0005622,intracellular;GO:0016020,membrane;GO:0044459,plasma me…	GO:0032553,ribonucleotide binding;GO:0019901,protein kinase binding;GO:0001883,purine nucleoside binding;GO:0016208,AMP binding;GO:0005515,protein binding;GO:0003824,catalytic activity;GO:0051018,protein kinase A binding;GO:0019899,enzyme binding;GO:0032559,adenyl ribonucleotide binding;GO:0030234,enzyme regulator activity;GO:0019900,kinase binding;GO:0031625,ubiquitin protein ligase binding;GO:0…	ko04910,Insulin signaling pathway;ko04210,Apoptosis
766	sp|Q17QG2|NUDC_BOVIN	Nuclear migration protein nudC OS=Bos taurus OX=9913 GN=NUDC PE=2 SV=1		down	0.614997	0.0251479	regulation of biological process;cellular component organization or biogenesis;developmental process;multicellular organismal process;cellular process;cell proliferation;response to stimulus;signaling;biological regulation	organelle;macromolecular complex;cell part;cell;organelle part;membrane-enclosed lumen	binding			GO:0065007,biological regulation;GO:0007067,mitosis;GO:0008283,cell proliferation;GO:0007242,intracellular signaling cascade;GO:0000087,M phase of mitotic cell cycle;GO:0006996,organelle organization;GO:0032502,developmental process;GO:0022402,cell cycle process;GO:0000910,cytokinesis;GO:0048285,organelle fission;GO:0000278,mitotic cell cycle;GO:0032501,multicellular organismal process;GO:0000280…	GO:0043229,intracellular organelle;GO:0044446,intracellular organelle part;GO:0044444,cytoplasmic part;GO:0031981,nuclear lumen;GO:0044422,organelle part;GO:0043233,organelle lumen;GO:0044464,cell part;GO:0005654,nucleoplasm;GO:0043227,membrane-bounded organelle;GO:0043232,intracellular non-membrane-bounded organelle;GO:0043231,intracellular membrane-bounded organelle;GO:0044424,intracellular par…	GO:0005515,protein binding;GO:0005488,binding
786	sp|Q2KJ81|AP1M1_BOVIN	AP-1 complex subunit mu-1 OS=Bos taurus OX=9913 GN=AP1M1 PE=1 SV=3		down	0.6258	0.0213655	immune system process;regulation of biological process;multi-organism process;establishment of localization;cellular component organization or biogenesis;cellular process;pigmentation;response to stimulus;viral reproduction;localization;biological regulation	extracellular region part;extracellular region;organelle;macromolecular complex;cell part;cell;organelle part	binding		Lysosome	GO:0065007,biological regulation;GO:0019882,antigen processing and presentation;GO:0048583,regulation of response to stimulus;GO:0031347,regulation of defense response;GO:0033036,macromolecule localization;GO:0046907,intracellular transport;GO:0050688,regulation of defense response to virus;GO:0002504,antigen processing and presentation of peptide or polysaccharide antigen via MHC class II;GO:008…	GO:0005765,lysosomal membrane;GO:0030131,clathrin adaptor complex;GO:0044446,intracellular organelle part;GO:0044431,Golgi apparatus part;GO:0000139,Golgi membrane;GO:0030119,AP-type membrane coat adaptor complex;GO:0030136,clathrin-coated vesicle;GO:0031982,vesicle;GO:0005764,lysosome;GO:0044422,organelle part;GO:0070062,extracellular vesicular exosome;GO:0044464,cell part;GO:0005794,Golgi appar…	GO:0005515,protein binding;GO:0005488,binding	ko04142,Lysosome
791	tr|Q5GN72|Q5GN72_BOVIN	Alpha-1-acid glycoprotein OS=Bos taurus OX=9913 GN=agp PE=2 SV=2	sp|Q3SZR3|A1AG_BOVIN	up	2.63776	0.00776513	immune system process;regulation of biological process;establishment of localization;multicellular organismal process;response to stimulus;negative regulation of biological process;localization;biological regulation	extracellular region part;extracellular region;organelle	binding			GO:0006952,defense response;GO:0001817,regulation of cytokine production;GO:0065007,biological regulation;GO:0032675,regulation of interleukin-6 production;GO:0009605,response to external stimulus;GO:0006950,response to stress;GO:0006954,inflammatory response;GO:0051239,regulation of multicellular organismal process;GO:0048519,negative regulation of biological process;GO:0051234,establishment of …	GO:0031982,vesicle;GO:0043226,organelle;GO:0005576,extracellular region;GO:0070062,extracellular vesicular exosome;GO:0043230,extracellular organelle;GO:0065010,extracellular membrane-bounded organelle;GO:0043227,membrane-bounded organelle;GO:0031988,membrane-bounded vesicle;GO:0044421,extracellular region part	GO:0005515,protein binding;GO:0005488,binding
799	tr|Q862H7|Q862H7_BOVIN	Protein S100 (Fragment) OS=Bos taurus OX=9913 GN=S100A11 PE=2 SV=1	tr|F1MX83|F1MX83_BOVIN	up	5.4281	0.0234525	cell proliferation;response to stimulus;regulation of biological process;signaling;negative regulation of biological process;metabolic process;biological regulation;cellular process	extracellular region part;extracellular region;organelle;cell part;cell	binding			GO:0065007,biological regulation;GO:0008156,negative regulation of DNA replication;GO:0060255,regulation of macromolecule metabolic process;GO:0006275,regulation of DNA replication;GO:0048523,negative regulation of cellular process;GO:0010558,negative regulation of macromolecule biosynthetic process;GO:0051052,regulation of DNA metabolic process;GO:0019222,regulation of metabolic process;GO:00313…	GO:0043229,intracellular organelle;GO:0031982,vesicle;GO:0042995,cell projection;GO:0001726,ruffle;GO:0070062,extracellular vesicular exosome;GO:0044464,cell part;GO:0043230,extracellular organelle;GO:0043227,membrane-bounded organelle;GO:0044421,extracellular region part;GO:0005615,extracellular space;GO:0043231,intracellular membrane-bounded organelle;GO:0044424,intracellular part;GO:0005737,cy…	GO:0043169,cation binding;GO:0046872,metal ion binding;GO:0042803,protein homodimerization activity;GO:0042802,identical protein binding;GO:0005515,protein binding;GO:0046983,protein dimerization activity;GO:0005488,binding;GO:0043167,ion binding;GO:0005509,calcium ion binding;GO:0048306,calcium-dependent protein binding
835	tr|Q1RMR9|Q1RMR9_BOVIN	Protein kinase C and casein kinase substrate in neurons 2 OS=Bos taurus OX=9913 GN=PACSIN2 PE=2 SV=1		down	0.40411	0.0118661	regulation of biological process;establishment of localization;cellular component organization or biogenesis;developmental process;cellular process;negative regulation of biological process;localization;biological regulation;metabolic process	extracellular region part;extracellular region;organelle;cell part;cell;organelle part;membrane-enclosed lumen	transporter activity;binding;catalytic activity		T cell receptor signaling pathway;Shigellosis;NOD-like receptor signaling pathway;Bacterial invasion of epithelial cells;Tight junction;Huntington's disease;Pathogenic Escherichia coli infection	GO:0065007,biological regulation;GO:0030100,regulation of endocytosis;GO:0000902,cell morphogenesis;GO:0030029,actin filament-based process;GO:0016310,phosphorylation;GO:0016044,membrane organization;GO:0009987,cellular process;GO:0044085,cellular component biogenesis;GO:0007010,cytoskeleton organization;GO:0006793,phosphorus metabolic process;GO:0032989,cellular component morphogenesis;GO:001092…	GO:0044446,intracellular organelle part;GO:0031982,vesicle;GO:0044464,cell part;GO:0005911,cell-cell junction;GO:0005654,nucleoplasm;GO:0043232,intracellular non-membrane-bounded organelle;GO:0043231,intracellular membrane-bounded organelle;GO:0030055,cell-substrate junction;GO:0005912,adherens junction;GO:0012505,endomembrane system;GO:0044428,nuclear part;GO:0030659,cytoplasmic vesicle membrane…	GO:0016301,kinase activity;GO:0016772,transferase activity, transferring phosphorus-containing groups;GO:0008289,lipid binding;GO:0042802,identical protein binding;GO:0005515,protein binding;GO:0003824,catalytic activity;GO:0005488,binding;GO:0008092,cytoskeletal protein binding;GO:0005543,phospholipid binding;GO:0016740,transferase activity;GO:0005215,transporter activity	ko04621,NOD-like receptor signaling pathway;ko04530,Tight junction;ko05100,Bacterial invasion of epithelial cells;ko04660,T cell receptor signaling pathway;ko05016,Huntington's disease;ko05130,Pathogenic Escherichia coli infection;ko05131,Shigellosis
836	tr|F1MHN8|F1MHN8_BOVIN	CD166 antigen OS=Bos taurus OX=9913 GN=ALCAM PE=4 SV=2	sp|Q9BH13|CD166_BOVIN	up	2.75475	0.0208906	immune system process;regulation of biological process;cellular component organization or biogenesis;developmental process;multicellular organismal process;cellular process;response to stimulus;biological adhesion;growth;signaling;locomotion;biological regulation	extracellular region part;extracellular region;organelle;macromolecular complex;cell part;cell	binding		Cell adhesion molecules (CAMs)	GO:0065007,biological regulation;GO:0031175,neuron projection development;GO:0000902,cell morphogenesis;GO:0048731,system development;GO:0000904,cell morphogenesis involved in differentiation;GO:0007154,cell communication;GO:0048812,neuron projection morphogenesis;GO:0022008,neurogenesis;GO:0030182,neuron differentiation;GO:0006955,immune response;GO:0002376,immune system process;GO:0009987,cellu…	GO:0031982,vesicle;GO:0070062,extracellular vesicular exosome;GO:0044464,cell part;GO:0001772,immunological synapse;GO:0030055,cell-substrate junction;GO:0005623,cell;GO:0044425,membrane part;GO:0005912,adherens junction;GO:0030424,axon;GO:0005576,extracellular region;GO:0009897,external side of plasma membrane;GO:0065010,extracellular membrane-bounded organelle;GO:0031224,intrinsic to membrane;G…	GO:0005515,protein binding;GO:0005102,receptor binding;GO:0005488,binding	ko04514,Cell adhesion molecules (CAMs)
837	tr|E1BFA8|E1BFA8_BOVIN	Neuroblastoma-amplified sequence OS=Bos taurus OX=9913 GN=NBAS PE=4 SV=2		down	0.660005	0.0129226	regulation of biological process;establishment of localization;negative regulation of biological process;localization;metabolic process;biological regulation;cellular process	organelle;macromolecular complex;cell part;cell;organelle part	binding			GO:0048193,Golgi vesicle transport;GO:0051234,establishment of localization;GO:0033036,macromolecule localization;GO:0016192,vesicle-mediated transport;GO:0046907,intracellular transport;GO:0045184,establishment of protein localization;GO:0015031,protein transport;GO:0051179,localization;GO:0008104,protein localization;GO:0009987,cellular process;GO:0051641,cellular localization;GO:0051649,establ…	GO:0043229,intracellular organelle;GO:0044446,intracellular organelle part;GO:0005783,endoplasmic reticulum;GO:0044444,cytoplasmic part;GO:0044422,organelle part;GO:0005789,endoplasmic reticulum membrane;GO:0044464,cell part;GO:0043227,membrane-bounded organelle;GO:0031090,organelle membrane;GO:0043231,intracellular membrane-bounded organelle;GO:0044424,intracellular part;GO:0005737,cytoplasm;GO:…	GO:0000149,SNARE binding;GO:0005515,protein binding;GO:0005488,binding
839	sp|P00429|CX6B1_BOVIN	Cytochrome c oxidase subunit 6B1 OS=Bos taurus OX=9913 GN=COX6B1 PE=1 SV=2		up	1.53323	0.0284191	developmental process;metabolic process;multicellular organismal process;cellular process	organelle;macromolecular complex;cell part;cell;organelle part;membrane-enclosed lumen	transporter activity;catalytic activity		Metabolic pathways;Alzheimer's disease;Oxidative phosphorylation;Parkinson's disease;Huntington's disease;Cardiac muscle contraction	GO:0034960,cellular biopolymer metabolic process;GO:0048731,system development;GO:0044238,primary metabolic process;GO:0034621,cellular macromolecular complex subunit organization;GO:0015980,energy derivation by oxidation of organic compounds;GO:0021536,diencephalon development;GO:0043283,biopolymer metabolic process;GO:0006350,transcription;GO:0034645,cellular macromolecule biosynthetic process;…	GO:0043229,intracellular organelle;GO:0044446,intracellular organelle part;GO:0019866,organelle inner membrane;GO:0044444,cytoplasmic part;GO:0031967,organelle envelope;GO:0005758,mitochondrial intermembrane space;GO:0044422,organelle part;GO:0070469,respiratory chain;GO:0044464,cell part;GO:0043227,membrane-bounded organelle;GO:0031090,organelle membrane;GO:0043231,intracellular membrane-bounded…	GO:0008324,cation transmembrane transporter activity;GO:0015078,hydrogen ion transmembrane transporter activity;GO:0015077,monovalent inorganic cation transmembrane transporter activity;GO:0015075,ion transmembrane transporter activity;GO:0003824,catalytic activity;GO:0016491,oxidoreductase activity;GO:0022890,inorganic cation transmembrane transporter activity;GO:0005215,transporter activity;GO:…	ko05010,Alzheimer's disease;ko04260,Cardiac muscle contraction;ko00190,Oxidative phosphorylation;ko05012,Parkinson's disease;ko05016,Huntington's disease;ko01100,Metabolic pathways
870	tr|A6QNZ7|A6QNZ7_BOVIN	Keratin 10 (Epidermolytic hyperkeratosis; keratosis palmaris et plantaris) OS=Bos taurus OX=9913 GN=KRT10 PE=2 SV=1	sp|P06394|K1C10_BOVIN	down	0.600592	0.00442135	response to stimulus;developmental process;multicellular organismal process;cellular process	extracellular region part;extracellular region;organelle;macromolecular complex;cell part;cell;organelle part	structural molecule activity		Staphylococcus aureus infection;Pathogenic Escherichia coli infection	GO:0009987,cellular process;GO:0048869,cellular developmental process;GO:0032502,developmental process;GO:0030216,keratinocyte differentiation;GO:0030154,cell differentiation	GO:0043229,intracellular organelle;GO:0044446,intracellular organelle part;GO:0031982,vesicle;GO:0044422,organelle part;GO:0070062,extracellular vesicular exosome;GO:0044464,cell part;GO:0043230,extracellular organelle;GO:0043227,membrane-bounded organelle;GO:0045111,intermediate filament cytoskeleton;GO:0043232,intracellular non-membrane-bounded organelle;GO:0044421,extracellular region part;GO:…	GO:0005198,structural molecule activity	ko05150,Staphylococcus aureus infection;ko05130,Pathogenic Escherichia coli infection
898	tr|F1N0H4|F1N0H4_BOVIN	Retinoic acid induced 14 OS=Bos taurus OX=9913 GN=RAI14 PE=4 SV=1		down	0.612847	0.0127818		organelle;cell part;cell;organelle part;membrane-enclosed lumen		General function prediction only ;	Pathways in cancer;Bladder cancer		GO:0043229,intracellular organelle;GO:0044446,intracellular organelle part;GO:0044444,cytoplasmic part;GO:0005938,cell cortex;GO:0031981,nuclear lumen;GO:0044422,organelle part;GO:0043233,organelle lumen;GO:0015629,actin cytoskeleton;GO:0044464,cell part;GO:0005654,nucleoplasm;GO:0043227,membrane-bounded organelle;GO:0043232,intracellular non-membrane-bounded organelle;GO:0043231,intracellular me…		ko05200,Pathways in cancer;ko05219,Bladder cancer
913	sp|P68399|CSK21_BOVIN	Casein kinase II subunit alpha OS=Bos taurus OX=9913 GN=CSNK2A1 PE=1 SV=1		up	2.34592	0.0214972	regulation of biological process;cellular component organization or biogenesis;positive regulation of biological process;developmental process;rhythmic process;multicellular organismal process;cellular process;cell proliferation;response to stimulus;growth;signaling;negative regulation of biological process;locomotion;biological regulation;metabolic process;death	organelle;macromolecular complex;cell part;cell;organelle part;membrane-enclosed lumen	binding;catalytic activity	General function prediction only ; Signal transduction mechanisms ; Transcription ; Replication, recombination and repair ;	Wnt signaling pathway;Adherens junction;Tight junction	GO:0009894,regulation of catabolic process;GO:0065007,biological regulation;GO:0034960,cellular biopolymer metabolic process;GO:0050793,regulation of developmental process;GO:0031175,neuron projection development;GO:0000902,cell morphogenesis;GO:0048731,system development;GO:0031326,regulation of cellular biosynthetic process;GO:0052548,regulation of endopeptidase activity;GO:0000278,mitotic cell…	GO:0044446,intracellular organelle part;GO:0031981,nuclear lumen;GO:0044422,organelle part;GO:0043233,organelle lumen;GO:0044464,cell part;GO:0005654,nucleoplasm;GO:0000228,nuclear chromosome;GO:0043232,intracellular non-membrane-bounded organelle;GO:0043231,intracellular membrane-bounded organelle;GO:0031974,membrane-enclosed lumen;GO:0005623,cell;GO:0005634,nucleus;GO:0044428,nuclear part;GO:00…	GO:0004672,protein kinase activity;GO:0032553,ribonucleotide binding;GO:0001883,purine nucleoside binding;GO:0016773,phosphotransferase activity, alcohol group as acceptor;GO:0005515,protein binding;GO:0003824,catalytic activity;GO:0047485,protein N-terminus binding;GO:0032559,adenyl ribonucleotide binding;GO:0031072,heat shock protein binding;GO:0016301,kinase activity;GO:0032555,purine ribonucl…	ko04520,Adherens junction;ko04530,Tight junction;ko04310,Wnt signaling pathway
919	sp|P13621|ATPO_BOVIN	ATP synthase subunit O, mitochondrial OS=Bos taurus OX=9913 GN=ATP5O PE=1 SV=2		up	1.61069	0.0264825	establishment of localization;localization;metabolic process;cellular process	extracellular region part;extracellular region;organelle;macromolecular complex;cell part;cell;organelle part	transporter activity;binding	Energy production and conversion ;	Metabolic pathways;Alzheimer's disease;Oxidative phosphorylation;Parkinson's disease;Huntington's disease	GO:0034220,ion transmembrane transport;GO:0046483,heterocycle metabolic process;GO:0009150,purine ribonucleotide metabolic process;GO:0009145,purine nucleoside triphosphate biosynthetic process;GO:0009206,purine ribonucleoside triphosphate biosynthetic process;GO:0034654,nucleobase, nucleoside, nucleotide and nucleic acid biosynthetic process;GO:0022904,respiratory electron transport chain;GO:000…	GO:0044446,intracellular organelle part;GO:0031967,organelle envelope;GO:0043209,myelin sheath;GO:0031982,vesicle;GO:0044422,organelle part;GO:0070062,extracellular vesicular exosome;GO:0044464,cell part;GO:0043231,intracellular membrane-bounded organelle;GO:0005739,mitochondrion;GO:0005623,cell;GO:0044429,mitochondrial part;GO:0005634,nucleus;GO:0005753,mitochondrial proton-transporting ATP synt…	GO:0008324,cation transmembrane transporter activity;GO:0015078,hydrogen ion transmembrane transporter activity;GO:0015077,monovalent inorganic cation transmembrane transporter activity;GO:0046933,hydrogen ion transporting ATP synthase activity, rotational mechanism;GO:0015075,ion transmembrane transporter activity;GO:0005515,protein binding;GO:0008144,drug binding;GO:0005488,binding;GO:0022890,i…	ko05010,Alzheimer's disease;ko00190,Oxidative phosphorylation;ko05012,Parkinson's disease;ko05016,Huntington's disease;ko01100,Metabolic pathways
922	tr|A6H7F8|A6H7F8_BOVIN	DNA helicase OS=Bos taurus OX=9913 GN=MCM5 PE=2 SV=1	sp|Q0V8B7|MCM5_BOVIN	down	0.432912	0.00639603	regulation of biological process;negative regulation of biological process;metabolic process;biological regulation;cellular process	organelle;macromolecular complex;cell part;cell;organelle part;membrane-enclosed lumen	binding;catalytic activity	Replication, recombination and repair ;	Cell cycle;DNA replication	GO:0065007,biological regulation;GO:0034960,cellular biopolymer metabolic process;GO:0000082,G1/S transition of mitotic cell cycle;GO:0006260,DNA replication;GO:0044238,primary metabolic process;GO:0006261,DNA-dependent DNA replication;GO:0006271,DNA strand elongation during DNA replication;GO:0000278,mitotic cell cycle;GO:0043283,biopolymer metabolic process;GO:0034645,cellular macromolecule bio…	GO:0043229,intracellular organelle;GO:0044446,intracellular organelle part;GO:0000784,nuclear chromosome, telomeric region;GO:0031981,nuclear lumen;GO:0044454,nuclear chromosome part;GO:0044422,organelle part;GO:0043233,organelle lumen;GO:0044464,cell part;GO:0005654,nucleoplasm;GO:0043227,membrane-bounded organelle;GO:0000228,nuclear chromosome;GO:0043232,intracellular non-membrane-bounded organ…	GO:0032553,ribonucleotide binding;GO:0017111,nucleoside-triphosphatase activity;GO:0001883,purine nucleoside binding;GO:0005515,protein binding;GO:0003824,catalytic activity;GO:0003682,chromatin binding;GO:0043565,sequence-specific DNA binding;GO:0032559,adenyl ribonucleotide binding;GO:0003677,DNA binding;GO:0016817,hydrolase activity, acting on acid anhydrides;GO:0003676,nucleic acid binding;GO…	ko03030,DNA replication;ko04110,Cell cycle
938	sp|Q5PXY7|RABP2_BOVIN	Cellular retinoic acid-binding protein 2 OS=Bos taurus OX=9913 GN=CRABP2 PE=2 SV=3	tr|A5PJB5|A5PJB5_BOVIN	down	0.608023	0.0274515	regulation of biological process;establishment of localization;cellular component organization or biogenesis;positive regulation of biological process;developmental process;multicellular organismal process;cellular process;response to stimulus;growth;signaling;localization;biological regulation;metabolic process	extracellular region part;extracellular region;organelle;cell part;cell;organelle part;membrane-enclosed lumen	transporter activity;binding		PPAR signaling pathway	GO:0016101,diterpenoid metabolic process;GO:0065007,biological regulation;GO:0050793,regulation of developmental process;GO:0022604,regulation of cell morphogenesis;GO:0010720,positive regulation of cell development;GO:0048731,system development;GO:0031326,regulation of cellular biosynthetic process;GO:0035113,embryonic appendage morphogenesis;GO:0009888,tissue development;GO:0051239,regulation o…	GO:0043229,intracellular organelle;GO:0044446,intracellular organelle part;GO:0005783,endoplasmic reticulum;GO:0044444,cytoplasmic part;GO:0031981,nuclear lumen;GO:0031982,vesicle;GO:0044422,organelle part;GO:0043233,organelle lumen;GO:0070062,extracellular vesicular exosome;GO:0044464,cell part;GO:0043230,extracellular organelle;GO:0005654,nucleoplasm;GO:0043227,membrane-bounded organelle;GO:004…	GO:0019842,vitamin binding;GO:0033293,monocarboxylic acid binding;GO:0019840,isoprenoid binding;GO:0008289,lipid binding;GO:0005515,protein binding;GO:0005488,binding;GO:0005215,transporter activity;GO:0001972,retinoic acid binding;GO:0005501,retinoid binding;GO:0031406,carboxylic acid binding	ko03320,PPAR signaling pathway
952	tr|G3N0S9|G3N0S9_BOVIN	Uncharacterized protein OS=Bos taurus OX=9913 GN=LOC515150 PE=4 SV=1		up	3.9177	0.000117263	immune system process;regulation of biological process;positive regulation of biological process;cellular process;response to stimulus;negative regulation of biological process;biological regulation;metabolic process	extracellular region part;extracellular region;cell part;cell	binding		Complement and coagulation cascades	GO:0009894,regulation of catabolic process;GO:0065007,biological regulation;GO:0060255,regulation of macromolecule metabolic process;GO:0048583,regulation of response to stimulus;GO:0031347,regulation of defense response;GO:0006950,response to stress;GO:0080134,regulation of response to stress;GO:0031324,negative regulation of cellular metabolic process;GO:0009892,negative regulation of metabolic…	GO:0044464,cell part;GO:0005623,cell;GO:0016020,membrane;GO:0005886,plasma membrane	GO:0005515,protein binding;GO:0005488,binding	ko04610,Complement and coagulation cascades
955	sp|Q2KHT7|RS27_BOVIN	40S ribosomal protein S27 OS=Bos taurus OX=9913 GN=RPS27 PE=3 SV=3		down	0.46335	0.0271156	reproductive process;reproduction;regulation of biological process;establishment of localization;cellular component organization or biogenesis;cellular process;cell proliferation;response to stimulus;signaling;viral reproduction;localization;biological regulation;metabolic process	organelle;macromolecular complex;cell part;cell;organelle part	structural molecule activity;binding	Translation, ribosomal structure and biogenesis ;	Ribosome	GO:0042274,ribosomal small subunit biogenesis;GO:0065007,biological regulation;GO:0034960,cellular biopolymer metabolic process;GO:0006612,protein targeting to membrane;GO:0022415,viral reproductive process;GO:0006414,translational elongation;GO:0000278,mitotic cell cycle;GO:0009069,serine family amino acid metabolic process;GO:0000279,M phase;GO:0043283,biopolymer metabolic process;GO:0007264,sm…	GO:0030529,ribonucleoprotein complex;GO:0043229,intracellular organelle;GO:0044446,intracellular organelle part;GO:0044444,cytoplasmic part;GO:0022627,cytosolic small ribosomal subunit;GO:0044445,cytosolic part;GO:0044422,organelle part;GO:0044464,cell part;GO:0015935,small ribosomal subunit;GO:0043227,membrane-bounded organelle;GO:0043232,intracellular non-membrane-bounded organelle;GO:0022626,c…	GO:0043169,cation binding;GO:0046872,metal ion binding;GO:0003676,nucleic acid binding;GO:0005515,protein binding;GO:0046914,transition metal ion binding;GO:0005488,binding;GO:0005198,structural molecule activity;GO:0043167,ion binding;GO:0008270,zinc ion binding;GO:0003735,structural constituent of ribosome;GO:0003677,DNA binding	ko03010,Ribosome
1002	sp|Q08DB4|CPNE1_BOVIN	Copine-1 OS=Bos taurus OX=9913 GN=CPNE1 PE=1 SV=1		up	1.68631	0.00718899	regulation of biological process;establishment of localization;positive regulation of biological process;developmental process;multicellular organismal process;cellular process;response to stimulus;signaling;negative regulation of biological process;localization;biological regulation;metabolic process	extracellular region part;extracellular region;organelle;cell part;cell	transporter activity;binding;catalytic activity		Cell adhesion molecules (CAMs);Prion diseases	GO:0065007,biological regulation;GO:0010740,positive regulation of protein kinase cascade;GO:0050793,regulation of developmental process;GO:0019637,organophosphate metabolic process;GO:0051897,positive regulation of protein kinase B signaling cascade;GO:0048731,system development;GO:0031326,regulation of cellular biosynthetic process;GO:0009892,negative regulation of metabolic process;GO:0051239,…	GO:0043229,intracellular organelle;GO:0044444,cytoplasmic part;GO:0031982,vesicle;GO:0070062,extracellular vesicular exosome;GO:0044464,cell part;GO:0043230,extracellular organelle;GO:0043227,membrane-bounded organelle;GO:0044421,extracellular region part;GO:0043231,intracellular membrane-bounded organelle;GO:0044424,intracellular part;GO:0005737,cytoplasm;GO:0005623,cell;GO:0005634,nucleus;GO:00…	GO:0043169,cation binding;GO:0042803,protein homodimerization activity;GO:0008289,lipid binding;GO:0005515,protein binding;GO:0003824,catalytic activity;GO:0043167,ion binding;GO:0005543,phospholipid binding;GO:0008233,peptidase activity;GO:0046872,metal ion binding;GO:0005544,calcium-dependent phospholipid binding;GO:0070011,peptidase activity, acting on L-amino acid peptides;GO:0042802,identica…	ko04514,Cell adhesion molecules (CAMs);ko05020,Prion diseases
1017	sp|Q3SZI8|IVD_BOVIN	Isovaleryl-CoA dehydrogenase, mitochondrial OS=Bos taurus OX=9913 GN=IVD PE=2 SV=1		down	0.634533	0.0271938	metabolic process;biological regulation;cellular process	organelle;cell part;cell;organelle part;membrane-enclosed lumen	electron carrier activity;binding;catalytic activity	Lipid transport and metabolism ;	Metabolic pathways;Valine, leucine and isoleucine degradation	GO:0065007,biological regulation;GO:0016054,organic acid catabolic process;GO:0044270,nitrogen compound catabolic process;GO:0044238,primary metabolic process;GO:0044242,cellular lipid catabolic process;GO:0016042,lipid catabolic process;GO:0042592,homeostatic process;GO:0006520,cellular amino acid metabolic process;GO:0019752,carboxylic acid metabolic process;GO:0030258,lipid modification;GO:000…	GO:0043229,intracellular organelle;GO:0044446,intracellular organelle part;GO:0044444,cytoplasmic part;GO:0031967,organelle envelope;GO:0044422,organelle part;GO:0043233,organelle lumen;GO:0031980,mitochondrial lumen;GO:0044464,cell part;GO:0005759,mitochondrial matrix;GO:0043227,membrane-bounded organelle;GO:0031090,organelle membrane;GO:0043231,intracellular membrane-bounded organelle;GO:004442…	GO:0033293,monocarboxylic acid binding;GO:0001883,purine nucleoside binding;GO:0008289,lipid binding;GO:0005504,fatty acid binding;GO:0003824,catalytic activity;GO:0016491,oxidoreductase activity;GO:0000166,nucleotide binding;GO:0009055,electron carrier activity;GO:0050660,FAD binding;GO:0016627,oxidoreductase activity, acting on the CH-CH group of donors;GO:0005488,binding;GO:0001882,nucleoside …	ko00280,Valine, leucine and isoleucine degradation;ko01100,Metabolic pathways
1030	tr|Q9GLC9|Q9GLC9_BOVIN	Niemann-Pick type C1 disease protein OS=Bos taurus OX=9913 GN=NPC1 PE=2 SV=1	tr|B0JYK2|B0JYK2_BOVIN	up	1.52638	0.044638	reproduction;multi-organism process;positive regulation of biological process;multicellular organismal process;cellular process;signaling;viral reproduction;negative regulation of biological process;biological regulation;metabolic process;death;reproductive process;regulation of biological process;cellular component organization or biogenesis;establishment of localization;response to stimulus;loc…	extracellular region part;extracellular region;organelle;cell part;cell;organelle part	molecular transducer activity;transporter activity;binding		Lysosome	GO:0009894,regulation of catabolic process;GO:0065007,biological regulation;GO:0034960,cellular biopolymer metabolic process;GO:0050793,regulation of developmental process;GO:0022415,viral reproductive process;GO:0042221,response to chemical stimulus;GO:0031324,negative regulation of cellular metabolic process;GO:0009892,negative regulation of metabolic process;GO:0043283,biopolymer metabolic pro…	GO:0005765,lysosomal membrane;GO:0044446,intracellular organelle part;GO:0031967,organelle envelope;GO:0031982,vesicle;GO:0005764,lysosome;GO:0044422,organelle part;GO:0070062,extracellular vesicular exosome;GO:0044464,cell part;GO:0005794,Golgi apparatus;GO:0043231,intracellular membrane-bounded organelle;GO:0005623,cell;GO:0005634,nucleus;GO:0045121,membrane raft;GO:0044425,membrane part;GO:001…	GO:0001618,viral receptor activity;GO:0032934,sterol binding;GO:0004872,receptor activity;GO:0015485,cholesterol binding;GO:0008289,lipid binding;GO:0005515,protein binding;GO:0005488,binding;GO:0060089,molecular transducer activity;GO:0004871,signal transducer activity;GO:0005319,lipid transporter activity;GO:0015248,sterol transporter activity;GO:0022892,substrate-specific transporter activity;…	ko04142,Lysosome
1054	tr|F1MXZ0|F1MXZ0_BOVIN	N-acetylglucosamine-6-sulfatase OS=Bos taurus OX=9913 GN=GNS PE=3 SV=1	sp|Q1LZH9|GNS_BOVIN	up	1.7535	0.0362047	metabolic process;cellular process	extracellular region part;extracellular region;organelle;cell part;cell;organelle part;membrane-enclosed lumen	binding;catalytic activity	Inorganic ion transport and metabolism ;	Metabolic pathways;Glycosaminoglycan degradation;Lysosome	GO:0016052,carbohydrate catabolic process;GO:0006026,aminoglycan catabolic process;GO:0009057,macromolecule catabolic process;GO:0042340,keratan sulfate catabolic process;GO:0006027,glycosaminoglycan catabolic process;GO:0043285,biopolymer catabolic process;GO:0044238,primary metabolic process;GO:0030203,glycosaminoglycan metabolic process;GO:0000272,polysaccharide catabolic process;GO:0044237,ce…	GO:0043229,intracellular organelle;GO:0044446,intracellular organelle part;GO:0044444,cytoplasmic part;GO:0031982,vesicle;GO:0005764,lysosome;GO:0044422,organelle part;GO:0043233,organelle lumen;GO:0070062,extracellular vesicular exosome;GO:0044464,cell part;GO:0043230,extracellular organelle;GO:0043227,membrane-bounded organelle;GO:0044421,extracellular region part;GO:0043231,intracellular membr…	GO:0043169,cation binding;GO:0046872,metal ion binding;GO:0005515,protein binding;GO:0003824,catalytic activity;GO:0016788,hydrolase activity, acting on ester bonds;GO:0005488,binding;GO:0043167,ion binding;GO:0016787,hydrolase activity	ko00531,Glycosaminoglycan degradation;ko01100,Metabolic pathways;ko04142,Lysosome
1058	sp|Q5E9F8|H33_BOVIN	Histone H3.3 OS=Bos taurus OX=9913 GN=H3F3A PE=1 SV=3		down	0.588674	0.0119269	regulation of biological process;cellular component organization or biogenesis;positive regulation of biological process;developmental process;multicellular organismal process;cellular process;response to stimulus;growth;signaling;negative regulation of biological process;biological regulation;metabolic process	extracellular region part;organelle;cell part;membrane-enclosed lumen;extracellular region;cell;macromolecular complex;organelle part	binding	Chromatin structure and dynamics ;	Systemic lupus erythematosus	GO:0065007,biological regulation;GO:0032259,methylation;GO:0034960,cellular biopolymer metabolic process;GO:0010628,positive regulation of gene expression;GO:0009605,response to external stimulus;GO:0006950,response to stress;GO:0010558,negative regulation of macromolecule biosynthetic process;GO:0042221,response to chemical stimulus;GO:0006730,one-carbon metabolic process;GO:0048731,system devel…	GO:0044446,intracellular organelle part;GO:0031981,nuclear lumen;GO:0031982,vesicle;GO:0044422,organelle part;GO:0043233,organelle lumen;GO:0070062,extracellular vesicular exosome;GO:0044464,cell part;GO:0005654,nucleoplasm;GO:0000228,nuclear chromosome;GO:0043232,intracellular non-membrane-bounded organelle;GO:0043231,intracellular membrane-bounded organelle;GO:0000781,chromosome, telomeric regi…	GO:0003676,nucleic acid binding;GO:0042393,histone binding;GO:0031491,nucleosome binding;GO:0031492,nucleosomal DNA binding;GO:0043566,structure-specific DNA binding;GO:0005515,protein binding;GO:0031490,chromatin DNA binding;GO:0046982,protein heterodimerization activity;GO:0046983,protein dimerization activity;GO:0005488,binding;GO:0003682,chromatin binding;GO:0003677,DNA binding	ko05322,Systemic lupus erythematosus
1067	sp|P22439|ODPX_BOVIN	Pyruvate dehydrogenase protein X component OS=Bos taurus OX=9913 GN=PDHX PE=1 SV=3		up	1.53295	0.0149782	regulation of biological process;metabolic process;biological regulation;cellular process	organelle;macromolecular complex;cell part;cell;organelle part;membrane-enclosed lumen	binding;catalytic activity	Energy production and conversion ;	Metabolic pathways	GO:0065007,biological regulation;GO:0006082,organic acid metabolic process;GO:0046487,glyoxylate metabolic process;GO:0019222,regulation of metabolic process;GO:0031326,regulation of cellular biosynthetic process;GO:0051193,regulation of cofactor metabolic process;GO:0042180,cellular ketone metabolic process;GO:0044237,cellular metabolic process;GO:0009889,regulation of biosynthetic process;GO:00…	GO:0043229,intracellular organelle;GO:0044446,intracellular organelle part;GO:0044444,cytoplasmic part;GO:0044422,organelle part;GO:0043233,organelle lumen;GO:0031980,mitochondrial lumen;GO:0044464,cell part;GO:0005759,mitochondrial matrix;GO:0043227,membrane-bounded organelle;GO:0043231,intracellular membrane-bounded organelle;GO:0044424,intracellular part;GO:0043234,protein complex;GO:0005739,m…	GO:0004738,pyruvate dehydrogenase activity;GO:0034604,pyruvate dehydrogenase (NAD+) activity;GO:0016903,oxidoreductase activity, acting on the aldehyde or oxo group of donors;GO:0034603,pyruvate dehydrogenase [NAD(P)+] activity;GO:0005515,protein binding;GO:0003824,catalytic activity;GO:0005488,binding;GO:0016620,oxidoreductase activity, acting on the aldehyde or oxo group of donors, NAD or NADP …	ko01100,Metabolic pathways
1078	sp|P81623|ERP29_BOVIN	Endoplasmic reticulum resident protein 29 OS=Bos taurus OX=9913 GN=ERP29 PE=1 SV=2		up	2.68351	0.0347351	regulation of biological process;establishment of localization;positive regulation of biological process;cellular process;response to stimulus;signaling;negative regulation of biological process;localization;biological regulation;metabolic process	extracellular region part;extracellular region;organelle;cell part;cell;organelle part;membrane-enclosed lumen	binding;catalytic activity	Posttranslational modification, protein turnover, chaperones ; Energy production and conversion ;	Protein processing in endoplasmic reticulum	GO:0051338,regulation of transferase activity;GO:0000187,activation of MAPK activity;GO:0065007,biological regulation;GO:0034960,cellular biopolymer metabolic process;GO:0010628,positive regulation of gene expression;GO:0007243,protein kinase cascade;GO:0060341,regulation of cellular localization;GO:0051046,regulation of secretion;GO:0009892,negative regulation of metabolic process;GO:0043283,bio…	GO:0043229,intracellular organelle;GO:0044446,intracellular organelle part;GO:0005783,endoplasmic reticulum;GO:0044444,cytoplasmic part;GO:0030133,transport vesicle;GO:0031982,vesicle;GO:0048770,pigment granule;GO:0044422,organelle part;GO:0043233,organelle lumen;GO:0070062,extracellular vesicular exosome;GO:0005788,endoplasmic reticulum lumen;GO:0044464,cell part;GO:0043230,extracellular organel…	GO:0032553,ribonucleotide binding;GO:0017111,nucleoside-triphosphatase activity;GO:0001883,purine nucleoside binding;GO:0042803,protein homodimerization activity;GO:0005515,protein binding;GO:0003824,catalytic activity;GO:0032559,adenyl ribonucleotide binding;GO:0016864,intramolecular oxidoreductase activity, transposing S-S bonds;GO:0016817,hydrolase activity, acting on acid anhydrides;GO:003255…	ko04141,Protein processing in endoplasmic reticulum
1117	sp|Q2HJ74|GATM_BOVIN	Glycine amidinotransferase, mitochondrial OS=Bos taurus OX=9913 GN=GATM PE=2 SV=1		up	2.12036	0.00303116	metabolic process;cellular process	extracellular region part;extracellular region;organelle;cell part;cell;organelle part;membrane-enclosed lumen	catalytic activity	Amino acid transport and metabolism ;	Metabolic pathways;Glycine, serine and threonine metabolism;Arginine and proline metabolism	GO:0006082,organic acid metabolic process;GO:0006576,biogenic amine metabolic process;GO:0043436,oxoacid metabolic process;GO:0019752,carboxylic acid metabolic process;GO:0009308,amine metabolic process;GO:0009058,biosynthetic process;GO:0009987,cellular process;GO:0044238,primary metabolic process;GO:0044249,cellular biosynthetic process;GO:0042180,cellular ketone metabolic process;GO:0044237,ce…	GO:0044446,intracellular organelle part;GO:0031967,organelle envelope;GO:0031982,vesicle;GO:0005758,mitochondrial intermembrane space;GO:0044422,organelle part;GO:0070062,extracellular vesicular exosome;GO:0044464,cell part;GO:0043231,intracellular membrane-bounded organelle;GO:0005739,mitochondrion;GO:0031974,membrane-enclosed lumen;GO:0005623,cell;GO:0044429,mitochondrial part;GO:0005576,extrac…	GO:0016741,transferase activity, transferring one-carbon groups;GO:0016769,transferase activity, transferring nitrogenous groups;GO:0016740,transferase activity;GO:0003824,catalytic activity	ko01100,Metabolic pathways;ko00260,Glycine, serine and threonine metabolism;ko00330,Arginine and proline metabolism
1131	sp|P48734|CDK1_BOVIN	Cyclin-dependent kinase 1 OS=Bos taurus OX=9913 GN=CDK1 PE=2 SV=2		down	0.368819	0.00800096	reproduction;positive regulation of biological process;developmental process;multicellular organismal process;cellular process;growth;signaling;negative regulation of biological process;metabolic process;biological regulation;death;reproductive process;regulation of biological process;cellular component organization or biogenesis;establishment of localization;cell proliferation;response to stimul…	extracellular region part;organelle;cell part;membrane-enclosed lumen;extracellular region;cell;macromolecular complex;organelle part	binding;catalytic activity	General function prediction only ; Signal transduction mechanisms ; Transcription ; Replication, recombination and repair ;	Cell cycle;p53 signaling pathway;Progesterone-mediated oocyte maturation;Oocyte meiosis;Gap junction	GO:0051338,regulation of transferase activity;GO:0055007,cardiac muscle cell differentiation;GO:0000187,activation of MAPK activity;GO:0016477,cell migration;GO:0034960,cellular biopolymer metabolic process;GO:0007517,muscle organ development;GO:0033158,regulation of protein import into nucleus, translocation;GO:0010628,positive regulation of gene expression;GO:0019941,modification-dependent prot…	GO:0044446,intracellular organelle part;GO:0031981,nuclear lumen;GO:0031982,vesicle;GO:0030496,midbody;GO:0044422,organelle part;GO:0043233,organelle lumen;GO:0070062,extracellular vesicular exosome;GO:0044464,cell part;GO:0005654,nucleoplasm;GO:0005815,microtubule organizing center;GO:0005813,centrosome;GO:0000228,nuclear chromosome;GO:0043232,intracellular non-membrane-bounded organelle;GO:0043…	GO:0004672,protein kinase activity;GO:0030544,Hsp70 protein binding;GO:0032553,ribonucleotide binding;GO:0001883,purine nucleoside binding;GO:0016773,phosphotransferase activity, alcohol group as acceptor;GO:0005515,protein binding;GO:0003824,catalytic activity;GO:0032559,adenyl ribonucleotide binding;GO:0031072,heat shock protein binding;GO:0016301,kinase activity;GO:0032555,purine ribonucleotid…	ko04114,Oocyte meiosis;ko04115,p53 signaling pathway;ko04914,Progesterone-mediated oocyte maturation;ko04540,Gap junction;ko04110,Cell cycle
1154	tr|A0JN47|A0JN47_BOVIN	Plexin domain containing 2 OS=Bos taurus OX=9913 GN=PLXDC2 PE=2 SV=1		up	2.62231	0.0135776		extracellular region part;extracellular region;organelle;cell part;cell	binding				GO:0005623,cell;GO:0031982,vesicle;GO:0043226,organelle;GO:0044425,membrane part;GO:0005576,extracellular region;GO:0070062,extracellular vesicular exosome;GO:0044464,cell part;GO:0043230,extracellular organelle;GO:0065010,extracellular membrane-bounded organelle;GO:0031224,intrinsic to membrane;GO:0016021,integral to membrane;GO:0043227,membrane-bounded organelle;GO:0031988,membrane-bounded vesi…	GO:0005515,protein binding;GO:0005488,binding
1155	sp|Q5EAC7|CPIN1_BOVIN	Anamorsin OS=Bos taurus OX=9913 GN=CIAPIN1 PE=2 SV=1		down	0.523372	0.0110561	immune system process;regulation of biological process;developmental process;multicellular organismal process;cellular process;negative regulation of biological process;biological regulation;metabolic process;death	organelle;cell part;cell;organelle part;membrane-enclosed lumen	electron carrier activity;binding;catalytic activity	Function unknown ;		GO:0043067,regulation of programmed cell death;GO:0065007,biological regulation;GO:0032259,methylation;GO:0010941,regulation of cell death;GO:0050793,regulation of developmental process;GO:0048534,hemopoietic or lymphoid organ development;GO:0048523,negative regulation of cellular process;GO:0032502,developmental process;GO:0042981,regulation of apoptosis;GO:0006730,one-carbon metabolic process;G…	GO:0043229,intracellular organelle;GO:0044446,intracellular organelle part;GO:0044444,cytoplasmic part;GO:0005730,nucleolus;GO:0031967,organelle envelope;GO:0031981,nuclear lumen;GO:0005758,mitochondrial intermembrane space;GO:0044422,organelle part;GO:0043233,organelle lumen;GO:0044464,cell part;GO:0005654,nucleoplasm;GO:0043227,membrane-bounded organelle;GO:0043232,intracellular non-membrane-bo…	GO:0043169,cation binding;GO:0046872,metal ion binding;GO:0009055,electron carrier activity;GO:0051540,metal cluster binding;GO:0005515,protein binding;GO:0003824,catalytic activity;GO:0005488,binding;GO:0043167,ion binding;GO:0016741,transferase activity, transferring one-carbon groups;GO:0016740,transferase activity;GO:0051536,iron-sulfur cluster binding
1169	tr|F1MNS8|F1MNS8_BOVIN	PDGFA associated protein 1 OS=Bos taurus OX=9913 GN=PDAP1 PE=4 SV=2		down	0.504958	0.0389745	cell proliferation;response to stimulus;regulation of biological process;signaling;biological regulation;cellular process					GO:0009987,cellular process;GO:0065007,biological regulation;GO:0008283,cell proliferation;GO:0007165,signal transduction;GO:0050789,regulation of biological process;GO:0007154,cell communication;GO:0050794,regulation of cellular process
1178	tr|E1BJV0|E1BJV0_BOVIN	EH domain containing 4 OS=Bos taurus OX=9913 GN=EHD4 PE=3 SV=1		up	1.88846	0.0214491	response to stimulus;regulation of biological process;establishment of localization;cellular component organization or biogenesis;positive regulation of biological process;localization;metabolic process;biological regulation;cellular process	extracellular region part;extracellular region;organelle;cell part;cell;organelle part	binding		Endocytosis	GO:0065007,biological regulation;GO:0060255,regulation of macromolecule metabolic process;GO:0051260,protein homooligomerization;GO:0001934,positive regulation of protein amino acid phosphorylation;GO:0070271,protein complex biogenesis;GO:0046907,intracellular transport;GO:0030100,regulation of endocytosis;GO:0001932,regulation of protein amino acid phosphorylation;GO:0016044,membrane organizatio…	GO:0044446,intracellular organelle part;GO:0031982,vesicle;GO:0044422,organelle part;GO:0070062,extracellular vesicular exosome;GO:0044464,cell part;GO:0005769,early endosome;GO:0043231,intracellular membrane-bounded organelle;GO:0005623,cell;GO:0005634,nucleus;GO:0005576,extracellular region;GO:0031901,early endosome membrane;GO:0065010,extracellular membrane-bounded organelle;GO:0031988,membran…	GO:0043169,cation binding;GO:0032553,ribonucleotide binding;GO:0001883,purine nucleoside binding;GO:0005515,protein binding;GO:0043167,ion binding;GO:0032559,adenyl ribonucleotide binding;GO:0032561,guanyl ribonucleotide binding;GO:0003676,nucleic acid binding;GO:0046872,metal ion binding;GO:0032555,purine ribonucleotide binding;GO:0000166,nucleotide binding;GO:0019001,guanyl nucleotide binding;G…	ko04144,Endocytosis
1181	tr|Q3ZC79|Q3ZC79_BOVIN	3-hydroxy-3-methylglutaryl coenzyme A synthase (Fragment) OS=Bos taurus OX=9913 GN=HMGCS1 PE=2 SV=1	tr|F6RJG0|F6RJG0_BOVIN	down	0.379063	0.00612262	metabolic process;cellular process	organelle;cell part;cell;organelle part;membrane-enclosed lumen	catalytic activity	Lipid transport and metabolism ;	Metabolic pathways;Valine, leucine and isoleucine degradation;Synthesis and degradation of ketone bodies;PPAR signaling pathway;Terpenoid backbone biosynthesis;Butanoate metabolism	GO:0008202,steroid metabolic process;GO:0008203,cholesterol metabolic process;GO:0006720,isoprenoid metabolic process;GO:0006695,cholesterol biosynthetic process;GO:0044238,primary metabolic process;GO:0044237,cellular metabolic process;GO:0008152,metabolic process;GO:0006694,steroid biosynthetic process;GO:0016126,sterol biosynthetic process;GO:0006629,lipid metabolic process;GO:0006066,alcohol …	GO:0043229,intracellular organelle;GO:0044446,intracellular organelle part;GO:0031981,nuclear lumen;GO:0044422,organelle part;GO:0043233,organelle lumen;GO:0044464,cell part;GO:0005654,nucleoplasm;GO:0043227,membrane-bounded organelle;GO:0043231,intracellular membrane-bounded organelle;GO:0044424,intracellular part;GO:0031974,membrane-enclosed lumen;GO:0005737,cytoplasm;GO:0005623,cell;GO:0005634…	GO:0016740,transferase activity;GO:0003824,catalytic activity;GO:0016746,transferase activity, transferring acyl groups	ko00900,Terpenoid backbone biosynthesis;ko03320,PPAR signaling pathway;ko00280,Valine, leucine and isoleucine degradation;ko00650,Butanoate metabolism;ko01100,Metabolic pathways;ko00072,Synthesis and degradation of ketone bodies
1232	tr|V6F832|V6F832_BOVIN	Alpha-crystallin B chain OS=Bos taurus OX=9913 GN=CRYAB PE=3 SV=1	sp|P02510|CRYAB_BOVIN	up	2.95531	0.0145032	regulation of biological process;establishment of localization;cellular component organization or biogenesis;developmental process;multicellular organismal process;cellular process;response to stimulus;growth;signaling;negative regulation of biological process;localization;biological regulation;metabolic process;death	extracellular region part;extracellular region;organelle;cell part;cell;organelle part;membrane-enclosed lumen	structural molecule activity;binding		Protein processing in endoplasmic reticulum	GO:0065007,biological regulation;GO:0034960,cellular biopolymer metabolic process;GO:0007517,muscle organ development;GO:0050793,regulation of developmental process;GO:0007243,protein kinase cascade;GO:0006950,response to stress;GO:0060341,regulation of cellular localization;GO:0042221,response to chemical stimulus;GO:0048731,system development;GO:0009719,response to endogenous stimulus;GO:005254…	GO:0044446,intracellular organelle part;GO:0030017,sarcomere;GO:0043209,myelin sheath;GO:0031981,nuclear lumen;GO:0031982,vesicle;GO:0044422,organelle part;GO:0043233,organelle lumen;GO:0070062,extracellular vesicular exosome;GO:0044464,cell part;GO:0005654,nucleoplasm;GO:0005794,Golgi apparatus;GO:0031674,I band;GO:0043232,intracellular non-membrane-bounded organelle;GO:0043231,intracellular mem…	GO:0043169,cation binding;GO:0046872,metal ion binding;GO:0042803,protein homodimerization activity;GO:0008017,microtubule binding;GO:0042802,identical protein binding;GO:0005515,protein binding;GO:0046983,protein dimerization activity;GO:0005488,binding;GO:0043167,ion binding;GO:0008092,cytoskeletal protein binding;GO:0005198,structural molecule activity;GO:0015631,tubulin binding;GO:0051082,unf…	ko04141,Protein processing in endoplasmic reticulum
1233	sp|Q5KR48|TPM2_BOVIN	Tropomyosin beta chain OS=Bos taurus OX=9913 GN=TPM2 PE=2 SV=1		down	0.586989	0.0496057	regulation of biological process;metabolic process;biological regulation;multicellular organismal process;cellular process	organelle;cell part;cell;organelle part	structural molecule activity;binding		Dilated cardiomyopathy;Hypertrophic cardiomyopathy (HCM);Cardiac muscle contraction	GO:0070252,actin-mediated cell contraction;GO:0065007,biological regulation;GO:0050790,regulation of catalytic activity;GO:0003012,muscle system process;GO:0046907,intracellular transport;GO:0051641,cellular localization;GO:0032501,multicellular organismal process;GO:0030029,actin filament-based process;GO:0030705,cytoskeleton-dependent intracellular transport;GO:0051649,establishment of localiza…	GO:0043229,intracellular organelle;GO:0044446,intracellular organelle part;GO:0044444,cytoplasmic part;GO:0030017,sarcomere;GO:0044422,organelle part;GO:0044449,contractile fiber part;GO:0005862,muscle thin filament tropomyosin;GO:0015629,actin cytoskeleton;GO:0044464,cell part;GO:0043292,contractile fiber;GO:0043232,intracellular non-membrane-bounded organelle;GO:0044424,intracellular part;GO:00…	GO:0005198,structural molecule activity;GO:0008092,cytoskeletal protein binding;GO:0005515,protein binding;GO:0008307,structural constituent of muscle;GO:0005488,binding;GO:0003779,actin binding	ko04260,Cardiac muscle contraction;ko05410,Hypertrophic cardiomyopathy (HCM);ko05414,Dilated cardiomyopathy
1238	tr|A5PJQ6|A5PJQ6_BOVIN	PGRMC2 protein OS=Bos taurus OX=9913 GN=PGRMC2 PE=1 SV=1		up	1.53557	0.0435252	response to stimulus;regulation of biological process;signaling;biological regulation;cellular process	cell part;cell	molecular transducer activity;binding			GO:0010033,response to organic substance;GO:0065007,biological regulation;GO:0009725,response to hormone stimulus;GO:0007242,intracellular signaling cascade;GO:0050789,regulation of biological process;GO:0050794,regulation of cellular process;GO:0042221,response to chemical stimulus;GO:0032870,cellular response to hormone stimulus;GO:0009987,cellular process;GO:0009719,response to endogenous stim…	GO:0044464,cell part;GO:0031224,intrinsic to membrane;GO:0016021,integral to membrane;GO:0005623,cell;GO:0044425,membrane part;GO:0016020,membrane	GO:0060089,molecular transducer activity;GO:0004871,signal transducer activity;GO:0004872,receptor activity;GO:0008289,lipid binding;GO:0005496,steroid binding;GO:0005488,binding
1255	sp|Q5E973|RL18_BOVIN	60S ribosomal protein L18 OS=Bos taurus OX=9913 GN=RPL18 PE=2 SV=3		down	0.634267	0.0429857	reproductive process;reproduction;establishment of localization;cellular component organization or biogenesis;viral reproduction;localization;metabolic process;cellular process	organelle;macromolecular complex;cell part;cell;organelle part;membrane-enclosed lumen	structural molecule activity;binding	Translation, ribosomal structure and biogenesis ;	Ribosome	GO:0034960,cellular biopolymer metabolic process;GO:0006612,protein targeting to membrane;GO:0022415,viral reproductive process;GO:0006414,translational elongation;GO:0009069,serine family amino acid metabolic process;GO:0043283,biopolymer metabolic process;GO:0043284,biopolymer biosynthetic process;GO:0043170,macromolecule metabolic process;GO:0022411,cellular component disassembly;GO:0015031,pr…	GO:0030529,ribonucleoprotein complex;GO:0044446,intracellular organelle part;GO:0031981,nuclear lumen;GO:0044422,organelle part;GO:0043233,organelle lumen;GO:0044464,cell part;GO:0043232,intracellular non-membrane-bounded organelle;GO:0043231,intracellular membrane-bounded organelle;GO:0033279,ribosomal subunit;GO:0030055,cell-substrate junction;GO:0031974,membrane-enclosed lumen;GO:0005623,cell;…	GO:0005198,structural molecule activity;GO:0003676,nucleic acid binding;GO:0003735,structural constituent of ribosome;GO:0003723,RNA binding;GO:0005488,binding	ko03010,Ribosome
1266	sp|Q3ZCH9|HDHD2_BOVIN	Haloacid dehalogenase-like hydrolase domain-containing protein 2 OS=Bos taurus OX=9913 GN=HDHD2 PE=2 SV=1		up	2.84121	0.0421759		extracellular region part;extracellular region;organelle	binding	Carbohydrate transport and metabolism ;	Microbial metabolism in diverse environments;Oxidative phosphorylation		GO:0031982,vesicle;GO:0043226,organelle;GO:0005576,extracellular region;GO:0070062,extracellular vesicular exosome;GO:0043230,extracellular organelle;GO:0065010,extracellular membrane-bounded organelle;GO:0043227,membrane-bounded organelle;GO:0031988,membrane-bounded vesicle;GO:0044421,extracellular region part	GO:0043167,ion binding;GO:0043169,cation binding;GO:0046872,metal ion binding;GO:0019899,enzyme binding;GO:0005515,protein binding;GO:0005488,binding	ko01120,Microbial metabolism in diverse environments;ko00190,Oxidative phosphorylation
1293	sp|Q0VD48|VPS4B_BOVIN	Vacuolar protein sorting-associated protein 4B OS=Bos taurus OX=9913 GN=VPS4B PE=2 SV=1		down	0.664936	0.0251142	regulation of biological process;establishment of localization;cellular component organization or biogenesis;positive regulation of biological process;cellular process;response to stimulus;negative regulation of biological process;localization;biological regulation;metabolic process;death	extracellular region part;extracellular region;organelle;cell part;cell;organelle part	binding;catalytic activity	Posttranslational modification, protein turnover, chaperones ;	Endocytosis	GO:0065007,biological regulation;GO:0034960,cellular biopolymer metabolic process;GO:0051303,establishment of chromosome localization;GO:0050793,regulation of developmental process;GO:0019941,modification-dependent protein catabolic process;GO:0042221,response to chemical stimulus;GO:0000278,mitotic cell cycle;GO:0000279,M phase;GO:0043283,biopolymer metabolic process;GO:0060548,negative regulati…	GO:0044446,intracellular organelle part;GO:0031982,vesicle;GO:0044422,organelle part;GO:0070062,extracellular vesicular exosome;GO:0044464,cell part;GO:0005815,microtubule organizing center;GO:0005813,centrosome;GO:0043232,intracellular non-membrane-bounded organelle;GO:0043231,intracellular membrane-bounded organelle;GO:0005623,cell;GO:0005634,nucleus;GO:0005576,extracellular region;GO:0043228,n…	GO:0032553,ribonucleotide binding;GO:0017111,nucleoside-triphosphatase activity;GO:0001883,purine nucleoside binding;GO:0042803,protein homodimerization activity;GO:0005515,protein binding;GO:0003824,catalytic activity;GO:0032559,adenyl ribonucleotide binding;GO:0016817,hydrolase activity, acting on acid anhydrides;GO:0032555,purine ribonucleotide binding;GO:0042802,identical protein binding;GO:0…	ko04144,Endocytosis
1305	sp|Q0V8S0|HGS_BOVIN	Hepatocyte growth factor-regulated tyrosine kinase substrate OS=Bos taurus OX=9913 GN=HGS PE=2 SV=1		down	0.516893	0.0356895	regulation of biological process;establishment of localization;cellular component organization or biogenesis;positive regulation of biological process;cellular process;cell proliferation;response to stimulus;signaling;negative regulation of biological process;localization;biological regulation;metabolic process	extracellular region part;extracellular region;organelle;macromolecular complex;cell part;cell;organelle part	binding;catalytic activity		Endocytosis;Phagosome	GO:0009894,regulation of catabolic process;GO:0051338,regulation of transferase activity;GO:0065007,biological regulation;GO:0010628,positive regulation of gene expression;GO:0008285,negative regulation of cell proliferation;GO:0016044,membrane organization;GO:0009966,regulation of signal transduction;GO:0042176,regulation of protein catabolic process;GO:0048193,Golgi vesicle transport;GO:0019220…	GO:0044446,intracellular organelle part;GO:0031982,vesicle;GO:0044422,organelle part;GO:0070062,extracellular vesicular exosome;GO:0044464,cell part;GO:0005769,early endosome;GO:0043231,intracellular membrane-bounded organelle;GO:0005623,cell;GO:0005576,extracellular region;GO:0031901,early endosome membrane;GO:0065010,extracellular membrane-bounded organelle;GO:0031988,membrane-bounded vesicle;G…	GO:0043169,cation binding;GO:0016301,kinase activity;GO:0046872,metal ion binding;GO:0016772,transferase activity, transferring phosphorus-containing groups;GO:0005515,protein binding;GO:0003824,catalytic activity;GO:0019904,protein domain specific binding;GO:0005488,binding;GO:0043167,ion binding;GO:0016740,transferase activity	ko04144,Endocytosis;ko04145,Phagosome
1335	tr|F1MRD4|F1MRD4_BOVIN	Alpha-actinin-2 OS=Bos taurus OX=9913 GN=ACTN2 PE=4 SV=1		down	0.343642	0.0279013	positive regulation of biological process;developmental process;multicellular organismal process;cellular process;signaling;negative regulation of biological process;metabolic process;biological regulation;death;immune system process;regulation of biological process;cellular component organization or biogenesis;establishment of localization;biological adhesion;response to stimulus;localization;lo…	extracellular region part;organelle;cell part;membrane-enclosed lumen;extracellular region;cell;macromolecular complex;organelle part	structural molecule activity;receptor regulator activity;protein binding transcription factor activity;binding	Signal transduction mechanisms ; Cytoskeleton ; Cell cycle control, cell division, chromosome partitioning ; General function prediction only ;Cytoskeleton ;	Adherens junction;Regulation of actin cytoskeleton;Arrhythmogenic right ventricular cardiomyopathy (ARVC);Systemic lupus erythematosus;Tight junction;Focal adhesion;Leukocyte transendothelial migration;Amoebiasis	GO:0051338,regulation of transferase activity;GO:0050801,ion homeostasis;GO:0034960,cellular biopolymer metabolic process;GO:0007517,muscle organ development;GO:0007267,cell-cell signaling;GO:0042221,response to chemical stimulus;GO:0002576,platelet degranulation;GO:0048731,system development;GO:0019725,cellular homeostasis;GO:0032940,secretion by cell;GO:0000904,cell morphogenesis involved in di…	GO:0044446,intracellular organelle part;GO:0031982,vesicle;GO:0044464,cell part;GO:0043232,intracellular non-membrane-bounded organelle;GO:0043231,intracellular membrane-bounded organelle;GO:0030055,cell-substrate junction;GO:0030141,secretory granule;GO:0005912,adherens junction;GO:0043228,non-membrane-bounded organelle;GO:0030016,myofibril;GO:0044430,cytoskeletal part;GO:0031988,membrane-bounde…	GO:0043169,cation binding;GO:0042803,protein homodimerization activity;GO:0005178,integrin binding;GO:0032403,protein complex binding;GO:0008289,lipid binding;GO:0005515,protein binding;GO:0003713,transcription coactivator activity;GO:0019904,protein domain specific binding;GO:0043167,ion binding;GO:0060089,molecular transducer activity;GO:0004871,signal transducer activity;GO:0005543,phospholipi…	ko04520,Adherens junction;ko04530,Tight junction;ko04810,Regulation of actin cytoskeleton;ko05322,Systemic lupus erythematosus;ko04670,Leukocyte transendothelial migration;ko04510,Focal adhesion;ko05146,Amoebiasis;ko05412,Arrhythmogenic right ventricular cardiomyopathy (ARVC)
1352	sp|P42028|NDUS8_BOVIN	NADH dehydrogenase [ubiquinone] iron-sulfur protein 8, mitochondrial OS=Bos taurus OX=9913 GN=NDUFS8 PE=1 SV=1		up	6.52838	0.0276019	response to stimulus;cellular component organization or biogenesis;metabolic process;cellular process	organelle;macromolecular complex;cell part;cell;organelle part;membrane-enclosed lumen	binding;catalytic activity	Energy production and conversion ;	Metabolic pathways;Alzheimer's disease;Oxidative phosphorylation;Parkinson's disease;Huntington's disease	GO:0032981,mitochondrial respiratory chain complex I assembly;GO:0010926,anatomical structure formation;GO:0070271,protein complex biogenesis;GO:0006996,organelle organization;GO:0006950,response to stress;GO:0043623,cellular protein complex assembly;GO:0045333,cellular respiration;GO:0042221,response to chemical stimulus;GO:0034621,cellular macromolecular complex subunit organization;GO:0007005,…	GO:0044446,intracellular organelle part;GO:0031967,organelle envelope;GO:0044422,organelle part;GO:0043233,organelle lumen;GO:0031980,mitochondrial lumen;GO:0044464,cell part;GO:0043231,intracellular membrane-bounded organelle;GO:0005739,mitochondrion;GO:0031974,membrane-enclosed lumen;GO:0005623,cell;GO:0044429,mitochondrial part;GO:0044425,membrane part;GO:0031975,envelope;GO:0005740,mitochondr…	GO:0043169,cation binding;GO:0016651,oxidoreductase activity, acting on NADH or NADPH;GO:0046872,metal ion binding;GO:0051540,metal cluster binding;GO:0003824,catalytic activity;GO:0005488,binding;GO:0043167,ion binding;GO:0016491,oxidoreductase activity;GO:0051536,iron-sulfur cluster binding	ko05010,Alzheimer's disease;ko00190,Oxidative phosphorylation;ko05012,Parkinson's disease;ko05016,Huntington's disease;ko01100,Metabolic pathways
1375	tr|Q2KII3|Q2KII3_BOVIN	Hepatitis A virus cellular receptor 1 N-terminal domain containing protein OS=Bos taurus OX=9913 GN=MGC137099 PE=2 SV=1		up	4.1309	0.00796542
1401	sp|Q3SZ57|FETA_BOVIN	Alpha-fetoprotein OS=Bos taurus OX=9913 GN=AFP PE=2 SV=1		up	2.33889	0.0472087	reproductive process;reproduction;regulation of biological process;establishment of localization;developmental process;rhythmic process;multicellular organismal process;cellular process;response to stimulus;signaling;localization;biological regulation;metabolic process	extracellular region part;extracellular region;cell part;cell	binding		Aminoacyl-tRNA biosynthesis	GO:0065007,biological regulation;GO:0007167,enzyme linked receptor protein signaling pathway;GO:0060395,SMAD protein signal transduction;GO:0042221,response to chemical stimulus;GO:0048731,system development;GO:0044238,primary metabolic process;GO:0007154,cell communication;GO:0007548,sex differentiation;GO:0007178,transmembrane receptor protein serine/threonine kinase signaling pathway;GO:004851…	GO:0005615,extracellular space;GO:0005576,extracellular region;GO:0044424,intracellular part;GO:0044464,cell part;GO:0005737,cytoplasm;GO:0005623,cell;GO:0005622,intracellular;GO:0044421,extracellular region part	GO:0043167,ion binding;GO:0043169,cation binding;GO:0046872,metal ion binding;GO:0005488,binding	ko00970,Aminoacyl-tRNA biosynthesis
1536	tr|A4IFN6|A4IFN6_BOVIN	Sorting nexin OS=Bos taurus OX=9913 GN=SNX18 PE=1 SV=1		down	0.43745	0.0235182	regulation of biological process;establishment of localization;cellular component organization or biogenesis;localization;metabolic process;biological regulation;cellular process	extracellular region part;extracellular region;organelle;cell part;cell;organelle part;membrane-enclosed lumen	binding	Intracellular trafficking, secretion, and vesicular transport ; General function prediction only ;	Endocytosis	GO:0065007,biological regulation;GO:0000087,M phase of mitotic cell cycle;GO:0033036,macromolecule localization;GO:0046907,intracellular transport;GO:0000278,mitotic cell cycle;GO:0033205,cytokinesis during cell cycle;GO:0000279,M phase;GO:0016050,vesicle organization;GO:0016044,membrane organization;GO:0016197,endosome transport;GO:0065009,regulation of molecular function;GO:0000281,cytokinesis …	GO:0044446,intracellular organelle part;GO:0030136,clathrin-coated vesicle;GO:0031981,nuclear lumen;GO:0031982,vesicle;GO:0044422,organelle part;GO:0043233,organelle lumen;GO:0070062,extracellular vesicular exosome;GO:0044464,cell part;GO:0005654,nucleoplasm;GO:0043231,intracellular membrane-bounded organelle;GO:0031974,membrane-enclosed lumen;GO:0005623,cell;GO:0005634,nucleus;GO:0044425,membran…	GO:0005543,phospholipid binding;GO:0008289,lipid binding;GO:0005546,phosphatidylinositol-4,5-bisphosphate binding;GO:0005515,protein binding;GO:0035091,phosphoinositide binding;GO:0005488,binding	ko04144,Endocytosis
1543	sp|Q9TTS3|ACACA_BOVIN	Acetyl-CoA carboxylase 1 OS=Bos taurus OX=9913 GN=ACACA PE=2 SV=1	tr|E1BGH6|E1BGH6_BOVIN	down	0.659793	0.0449506	response to stimulus;regulation of biological process;establishment of localization;cellular component organization or biogenesis;positive regulation of biological process;localization;metabolic process;biological regulation;multicellular organismal process;cellular process	extracellular region part;extracellular region;organelle;cell part;cell;organelle part;membrane-enclosed lumen	binding;catalytic activity	Lipid transport and metabolism ;	Metabolic pathways;Propanoate metabolism;Fatty acid biosynthesis;Pyruvate metabolism;Adipocytokine signaling pathway;Insulin signaling pathway	GO:0065007,biological regulation;GO:0015718,monocarboxylic acid transport;GO:0051289,protein homotetramerization;GO:0006641,triglyceride metabolic process;GO:0006633,fatty acid biosynthetic process;GO:0046483,heterocycle metabolic process;GO:0006112,energy reserve metabolic process;GO:0043283,biopolymer metabolic process;GO:0042592,homeostatic process;GO:0043170,macromolecule metabolic process;GO…	GO:0044446,intracellular organelle part;GO:0031981,nuclear lumen;GO:0031982,vesicle;GO:0044422,organelle part;GO:0043233,organelle lumen;GO:0070062,extracellular vesicular exosome;GO:0044464,cell part;GO:0043232,intracellular non-membrane-bounded organelle;GO:0043231,intracellular membrane-bounded organelle;GO:0005739,mitochondrion;GO:0031974,membrane-enclosed lumen;GO:0005623,cell;GO:0005634,nuc…	GO:0043169,cation binding;GO:0032553,ribonucleotide binding;GO:0046872,metal ion binding;GO:0001883,purine nucleoside binding;GO:0032555,purine ribonucleotide binding;GO:0000166,nucleotide binding;GO:0005515,protein binding;GO:0003824,catalytic activity;GO:0016879,ligase activity, forming carbon-nitrogen bonds;GO:0005524,ATP binding;GO:0005488,binding;GO:0043167,ion binding;GO:0001882,nucleoside …	ko04910,Insulin signaling pathway;ko00061,Fatty acid biosynthesis;ko04920,Adipocytokine signaling pathway;ko01100,Metabolic pathways;ko00640,Propanoate metabolism;ko00620,Pyruvate metabolism
1605	tr|E1BIM8|E1BIM8_BOVIN	Tyrosine-protein kinase OS=Bos taurus OX=9913 GN=SRC PE=3 SV=1		down	0.522388	0.0039258	reproduction;multi-organism process;positive regulation of biological process;developmental process;multicellular organismal process;cellular process;signaling;viral reproduction;negative regulation of biological process;metabolic process;biological regulation;death;reproductive process;immune system process;regulation of biological process;cellular component organization or biogenesis;establishm…	synapse part;extracellular region part;organelle;cell part;extracellular region;synapse;cell;macromolecular complex;organelle part	binding;catalytic activity	General function prediction only ; Signal transduction mechanisms ; Transcription ; Replication, recombination and repair ;	Adherens junction;GnRH signaling pathway;Tight junction;Focal adhesion;ErbB signaling pathway;Gap junction;Endocytosis;VEGF signaling pathway;Bacterial invasion of epithelial cells;Epithelial cell signaling in Helicobacter pylori infection	GO:0016477,cell migration;GO:0031349,positive regulation of defense response;GO:0031347,regulation of defense response;GO:0010558,negative regulation of macromolecule biosynthetic process;GO:0031326,regulation of cellular biosynthetic process;GO:0052548,regulation of endopeptidase activity;GO:0051895,negative regulation of focal adhesion formation;GO:0050714,positive regulation of protein secreti…	GO:0044446,intracellular organelle part;GO:0044456,synapse part;GO:0031967,organelle envelope;GO:0031256,leading edge membrane;GO:0031982,vesicle;GO:0001726,ruffle;GO:0005764,lysosome;GO:0044422,organelle part;GO:0070062,extracellular vesicular exosome;GO:0044464,cell part;GO:0044463,cell projection part;GO:0043232,intracellular non-membrane-bounded organelle;GO:0043231,intracellular membrane-bou…	GO:0043169,cation binding;GO:0019901,protein kinase binding;GO:0001883,purine nucleoside binding;GO:0016773,phosphotransferase activity, alcohol group as acceptor;GO:0005506,iron ion binding;GO:0005515,protein binding;GO:0046914,transition metal ion binding;GO:0051427,hormone receptor binding;GO:0060089,molecular transducer activity;GO:0004713,protein tyrosine kinase activity;GO:0035258,steroid h…	ko04370,VEGF signaling pathway;ko04520,Adherens junction;ko04530,Tight junction;ko04510,Focal adhesion;ko04540,Gap junction;ko04012,ErbB signaling pathway;ko04912,GnRH signaling pathway;ko04144,Endocytosis;ko05100,Bacterial invasion of epithelial cells;ko05120,Epithelial cell signaling in Helicobacter pylori infection
1647	tr|F1MNI4|F1MNI4_BOVIN	RAB5B, member RAS oncogene family OS=Bos taurus OX=9913 GN=RAB5B PE=1 SV=1		up	3.7875	0.0299914	immune system process;regulation of biological process;establishment of localization;cellular component organization or biogenesis;cellular process;response to stimulus;signaling;localization;biological regulation	extracellular region part;extracellular region;organelle;cell part;cell;organelle part	binding;catalytic activity	General function prediction only ;	Endocytosis;Vasopressin-regulated water reabsorption;Phagosome;Amoebiasis	GO:0065007,biological regulation;GO:0019882,antigen processing and presentation;GO:0034613,cellular protein localization;GO:0007242,intracellular signaling cascade;GO:0051049,regulation of transport;GO:0006996,organelle organization;GO:0051128,regulation of cellular component organization;GO:0033036,macromolecule localization;GO:0032879,regulation of localization;GO:0046907,intracellular transpor…	GO:0043229,intracellular organelle;GO:0044446,intracellular organelle part;GO:0044444,cytoplasmic part;GO:0005768,endosome;GO:0031982,vesicle;GO:0048770,pigment granule;GO:0010008,endosome membrane;GO:0044422,organelle part;GO:0070062,extracellular vesicular exosome;GO:0044464,cell part;GO:0043230,extracellular organelle;GO:0043227,membrane-bounded organelle;GO:0031090,organelle membrane;GO:00057…	GO:0032553,ribonucleotide binding;GO:0017111,nucleoside-triphosphatase activity;GO:0001883,purine nucleoside binding;GO:0005515,protein binding;GO:0003824,catalytic activity;GO:0003924,GTPase activity;GO:0032561,guanyl ribonucleotide binding;GO:0016817,hydrolase activity, acting on acid anhydrides;GO:0032555,purine ribonucleotide binding;GO:0000166,nucleotide binding;GO:0019001,guanyl nucleotide …	ko04962,Vasopressin-regulated water reabsorption;ko04144,Endocytosis;ko05146,Amoebiasis;ko04145,Phagosome
1662	sp|Q2NKS3|PSMG3_BOVIN	Proteasome assembly chaperone 3 OS=Bos taurus OX=9913 GN=PSMG3 PE=2 SV=1		up	1.51628	0.0286354		macromolecular complex;cell part;cell					GO:0044424,intracellular part;GO:0043234,protein complex;GO:0044464,cell part;GO:0000502,proteasome complex;GO:0005623,cell;GO:0032991,macromolecular complex;GO:0005622,intracellular
1719	sp|Q3MHL3|RBBP4_BOVIN	Histone-binding protein RBBP4 OS=Bos taurus OX=9913 GN=RBBP4 PE=1 SV=3		down	0.579183	0.00594828	regulation of biological process;cellular component organization or biogenesis;developmental process;multicellular organismal process;cellular process;cell proliferation;response to stimulus;negative regulation of biological process;biological regulation;metabolic process	organelle;macromolecular complex;cell part;cell;organelle part;membrane-enclosed lumen	binding;catalytic activity	General function prediction only ;		GO:0065007,biological regulation;GO:0034960,cellular biopolymer metabolic process;GO:0006950,response to stress;GO:0042221,response to chemical stimulus;GO:0009719,response to endogenous stimulus;GO:0031326,regulation of cellular biosynthetic process;GO:0000278,mitotic cell cycle;GO:0009892,negative regulation of metabolic process;GO:0043283,biopolymer metabolic process;GO:0008285,negative regula…	GO:0044446,intracellular organelle part;GO:0031981,nuclear lumen;GO:0044422,organelle part;GO:0043233,organelle lumen;GO:0044464,cell part;GO:0005654,nucleoplasm;GO:0000228,nuclear chromosome;GO:0043232,intracellular non-membrane-bounded organelle;GO:0043231,intracellular membrane-bounded organelle;GO:0031974,membrane-enclosed lumen;GO:0005623,cell;GO:0005634,nucleus;GO:0044428,nuclear part;GO:00…	GO:0017111,nucleoside-triphosphatase activity;GO:0031491,nucleosome binding;GO:0043566,structure-specific DNA binding;GO:0005515,protein binding;GO:0003824,catalytic activity;GO:0031490,chromatin DNA binding;GO:0003682,chromatin binding;GO:0019899,enzyme binding;GO:0042826,histone deacetylase binding;GO:0003677,DNA binding;GO:0016817,hydrolase activity, acting on acid anhydrides;GO:0003676,nuclei…
1734	tr|Q0V8A9|Q0V8A9_BOVIN	Translocase of inner mitochondrial membrane 50 homolog (Fragment) OS=Bos taurus OX=9913 GN=TIMM50 PE=2 SV=1	tr|F6PR67|F6PR67_BOVIN;sp|Q3SZB3|TIM50_BOVIN	up	2.02094	0.018806	establishment of localization;cellular component organization or biogenesis;localization;metabolic process;death;cellular process	organelle;macromolecular complex;cell part;cell;organelle part;membrane-enclosed lumen	binding;catalytic activity	Transcription ;		GO:0006626,protein targeting to mitochondrion;GO:0008219,cell death;GO:0034613,cellular protein localization;GO:0006996,organelle organization;GO:0033036,macromolecule localization;GO:0046907,intracellular transport;GO:0045184,establishment of protein localization;GO:0008104,protein localization;GO:0007005,mitochondrion organization;GO:0051641,cellular localization;GO:0012501,programmed cell deat…	GO:0044446,intracellular organelle part;GO:0031967,organelle envelope;GO:0031981,nuclear lumen;GO:0016607,nuclear speck;GO:0044422,organelle part;GO:0043233,organelle lumen;GO:0044464,cell part;GO:0005654,nucleoplasm;GO:0043231,intracellular membrane-bounded organelle;GO:0005739,mitochondrion;GO:0031974,membrane-enclosed lumen;GO:0005623,cell;GO:0044429,mitochondrial part;GO:0005634,nucleus;GO:00…	GO:0043021,ribonucleoprotein binding;GO:0003676,nucleic acid binding;GO:0003723,RNA binding;GO:0005515,protein binding;GO:0003824,catalytic activity;GO:0016788,hydrolase activity, acting on ester bonds;GO:0005488,binding;GO:0005102,receptor binding;GO:0016787,hydrolase activity
1821	tr|A4IFH7|A4IFH7_BOVIN	MAP2K3 protein OS=Bos taurus OX=9913 GN=MAP2K3 PE=2 SV=1		down	0.342209	0.00870497	immune system process;regulation of biological process;positive regulation of biological process;multicellular organismal process;cellular process;response to stimulus;signaling;biological regulation;metabolic process;death	organelle;cell part;cell;organelle part;membrane-enclosed lumen	binding;catalytic activity	General function prediction only ; Signal transduction mechanisms ; Transcription ; Replication, recombination and repair ;	Fc epsilon RI signaling pathway;Toll-like receptor signaling pathway;Amyotrophic lateral sclerosis (ALS);MAPK signaling pathway;GnRH signaling pathway;Toxoplasmosis	GO:0051338,regulation of transferase activity;GO:0000187,activation of MAPK activity;GO:0065007,biological regulation;GO:0031349,positive regulation of defense response;GO:0034960,cellular biopolymer metabolic process;GO:0002218,activation of innate immune response;GO:0010628,positive regulation of gene expression;GO:0050793,regulation of developmental process;GO:0009605,response to external stim…	GO:0043229,intracellular organelle;GO:0044446,intracellular organelle part;GO:0044444,cytoplasmic part;GO:0031981,nuclear lumen;GO:0044422,organelle part;GO:0043233,organelle lumen;GO:0044464,cell part;GO:0005654,nucleoplasm;GO:0043227,membrane-bounded organelle;GO:0043231,intracellular membrane-bounded organelle;GO:0044424,intracellular part;GO:0031974,membrane-enclosed lumen;GO:0005737,cytoplas…	GO:0004672,protein kinase activity;GO:0032553,ribonucleotide binding;GO:0019901,protein kinase binding;GO:0001883,purine nucleoside binding;GO:0016773,phosphotransferase activity, alcohol group as acceptor;GO:0005515,protein binding;GO:0003824,catalytic activity;GO:0004713,protein tyrosine kinase activity;GO:0019899,enzyme binding;GO:0032559,adenyl ribonucleotide binding;GO:0019900,kinase binding…	ko05145,Toxoplasmosis;ko04912,GnRH signaling pathway;ko04620,Toll-like receptor signaling pathway;ko04010,MAPK signaling pathway;ko04664,Fc epsilon RI signaling pathway;ko05014,Amyotrophic lateral sclerosis (ALS)
1923	tr|A4FUE5|A4FUE5_BOVIN	RAB3 GTPase activating protein catalytic subunit 1 OS=Bos taurus OX=9913 GN=RAB3GAP1 PE=2 SV=1		up	5.20438	0.0243701	regulation of biological process;establishment of localization;cellular component organization or biogenesis;positive regulation of biological process;developmental process;multicellular organismal process;cellular process;signaling;localization;biological regulation;metabolic process	extracellular region part;extracellular region;organelle;macromolecular complex;cell part;cell;organelle part	enzyme regulator activity;binding			GO:0050877,neurological system process;GO:0007268,synaptic transmission;GO:0065007,biological regulation;GO:0050801,ion homeostasis;GO:0060255,regulation of macromolecule metabolic process;GO:0019226,transmission of nerve impulse;GO:0010628,positive regulation of gene expression;GO:0007267,cell-cell signaling;GO:0048731,system development;GO:0019725,cellular homeostasis;GO:0042391,regulation of m…	GO:0043229,intracellular organelle;GO:0044444,cytoplasmic part;GO:0031982,vesicle;GO:0070062,extracellular vesicular exosome;GO:0044464,cell part;GO:0043230,extracellular organelle;GO:0043227,membrane-bounded organelle;GO:0005794,Golgi apparatus;GO:0044421,extracellular region part;GO:0043231,intracellular membrane-bounded organelle;GO:0044424,intracellular part;GO:0043234,protein complex;GO:0005…	GO:0060589,nucleoside-triphosphatase regulator activity;GO:0005515,protein binding;GO:0005488,binding;GO:0019899,enzyme binding;GO:0030234,enzyme regulator activity;GO:0008047,enzyme activator activity;GO:0051020,GTPase binding;GO:0030695,GTPase regulator activity
1935	tr|A3KN51|A3KN51_BOVIN	TSG101 protein OS=Bos taurus OX=9913 GN=TSG101 PE=2 SV=1		up	2.34209	0.0356983	reproduction;positive regulation of biological process;developmental process;multicellular organismal process;cellular process;growth;signaling;viral reproduction;negative regulation of biological process;biological regulation;metabolic process;reproductive process;regulation of biological process;cellular component organization or biogenesis;establishment of localization;cell proliferation;respo…	extracellular region part;organelle;cell part;membrane-enclosed lumen;extracellular region;cell;macromolecular complex;organelle part	protein binding transcription factor activity;binding		Endocytosis	GO:0051338,regulation of transferase activity;GO:0065007,biological regulation;GO:0034960,cellular biopolymer metabolic process;GO:0019941,modification-dependent protein catabolic process;GO:0022415,viral reproductive process;GO:0010558,negative regulation of macromolecule biosynthetic process;GO:0031326,regulation of cellular biosynthetic process;GO:0031324,negative regulation of cellular metabo…	GO:0044446,intracellular organelle part;GO:0031981,nuclear lumen;GO:0031982,vesicle;GO:0044422,organelle part;GO:0043233,organelle lumen;GO:0070062,extracellular vesicular exosome;GO:0044464,cell part;GO:0005769,early endosome;GO:0043232,intracellular non-membrane-bounded organelle;GO:0043231,intracellular membrane-bounded organelle;GO:0031974,membrane-enclosed lumen;GO:0005623,cell;GO:0005634,nu…	GO:0042803,protein homodimerization activity;GO:0005515,protein binding;GO:0003713,transcription coactivator activity;GO:0019899,enzyme binding;GO:0031625,ubiquitin protein ligase binding;GO:0016563,transcription activator activity;GO:0003677,DNA binding;GO:0003676,nucleic acid binding;GO:0032182,small conjugating protein binding;GO:0042802,identical protein binding;GO:0030374,ligand-dependent nu…	ko04144,Endocytosis
2203	tr|E1BGH3|E1BGH3_BOVIN	CAP-Gly domain containing linker protein 2 OS=Bos taurus OX=9913 GN=CLIP2 PE=1 SV=2		down	0.473786	0.0121876	regulation of biological process;cellular component organization or biogenesis;negative regulation of biological process;biological regulation;cellular process	organelle;macromolecular complex;cell part;cell;organelle part	binding	Cell cycle control, cell division, chromosome partitioning ;		GO:0051493,regulation of cytoskeleton organization;GO:0065007,biological regulation;GO:0060255,regulation of macromolecule metabolic process;GO:0031110,regulation of microtubule polymerization or depolymerization;GO:0048523,negative regulation of cellular process;GO:0051128,regulation of cellular component organization;GO:0043244,regulation of protein complex disassembly;GO:0019222,regulation of …	GO:0043229,intracellular organelle;GO:0044446,intracellular organelle part;GO:0044444,cytoplasmic part;GO:0031982,vesicle;GO:0005875,microtubule associated complex;GO:0044422,organelle part;GO:0044464,cell part;GO:0005881,cytoplasmic microtubule;GO:0043227,membrane-bounded organelle;GO:0043232,intracellular non-membrane-bounded organelle;GO:0043231,intracellular membrane-bounded organelle;GO:0044…	GO:0008092,cytoskeletal protein binding;GO:0015631,tubulin binding;GO:0008017,microtubule binding;GO:0005515,protein binding;GO:0005488,binding
2211	tr|F1N2X7|F1N2X7_BOVIN	Afadin, adherens junction formation factor OS=Bos taurus OX=9913 GN=AFDN PE=4 SV=2		up	2.6968	0.0341448	response to stimulus;biological adhesion;regulation of biological process;signaling;biological regulation;cellular process	cell part;cell	binding	Cytoskeleton ;	Adherens junction;Leukocyte transendothelial migration;Tight junction	GO:0065007,biological regulation;GO:0022610,biological adhesion;GO:0050789,regulation of biological process;GO:0050794,regulation of cellular process;GO:0009987,cellular process;GO:0007155,cell adhesion;GO:0007165,signal transduction;GO:0007154,cell communication	GO:0044424,intracellular part;GO:0044444,cytoplasmic part;GO:0044464,cell part;GO:0005737,cytoplasm;GO:0005623,cell;GO:0005829,cytosol;GO:0005622,intracellular	GO:0005515,protein binding;GO:0005488,binding	ko04520,Adherens junction;ko04530,Tight junction;ko04670,Leukocyte transendothelial migration
2245	tr|E1BJ59|E1BJ59_BOVIN	Ataxin 2 like OS=Bos taurus OX=9913 GN=ATXN2L PE=4 SV=1		down	0.577753	0.0138859	regulation of biological process;cellular component organization or biogenesis;biological regulation;cellular process	organelle;macromolecular complex;cell part;cell;organelle part;membrane-enclosed lumen	binding	RNA processing and modification ;		GO:0065007,biological regulation;GO:0010926,anatomical structure formation;GO:0051128,regulation of cellular component organization;GO:0034621,cellular macromolecular complex subunit organization;GO:0044087,regulation of cellular component biogenesis;GO:0043933,macromolecular complex subunit organization;GO:0043254,regulation of protein complex assembly;GO:0050789,regulation of biological process…	GO:0030529,ribonucleoprotein complex;GO:0043229,intracellular organelle;GO:0044446,intracellular organelle part;GO:0044444,cytoplasmic part;GO:0031981,nuclear lumen;GO:0016607,nuclear speck;GO:0044422,organelle part;GO:0043233,organelle lumen;GO:0044464,cell part;GO:0005654,nucleoplasm;GO:0043227,membrane-bounded organelle;GO:0043231,intracellular membrane-bounded organelle;GO:0016604,nuclear bod…	GO:0005515,protein binding;GO:0005488,binding
2264	tr|A5PJ71|A5PJ71_BOVIN	MRPL41 protein OS=Bos taurus OX=9913 GN=MRPL41 PE=2 SV=1		down	0.153983	0.0175804	cellular component organization or biogenesis;metabolic process;death;cellular process	organelle;macromolecular complex;cell part;cell;organelle part;membrane-enclosed lumen	structural molecule activity;binding			GO:0034960,cellular biopolymer metabolic process;GO:0043241,protein complex disassembly;GO:0032984,macromolecular complex disassembly;GO:0044238,primary metabolic process;GO:0034621,cellular macromolecular complex subunit organization;GO:0007005,mitochondrion organization;GO:0006414,translational elongation;GO:0043283,biopolymer metabolic process;GO:0034645,cellular macromolecule biosynthetic pro…	GO:0030529,ribonucleoprotein complex;GO:0044446,intracellular organelle part;GO:0031967,organelle envelope;GO:0044422,organelle part;GO:0043233,organelle lumen;GO:0031980,mitochondrial lumen;GO:0044464,cell part;GO:0043232,intracellular non-membrane-bounded organelle;GO:0043231,intracellular membrane-bounded organelle;GO:0033279,ribosomal subunit;GO:0005739,mitochondrion;GO:0031974,membrane-enclo…	GO:0005198,structural molecule activity;GO:0003735,structural constituent of ribosome;GO:0005515,protein binding;GO:0005488,binding
2276	tr|F1MBS5|F1MBS5_BOVIN	Lysine demethylase 1A OS=Bos taurus OX=9913 GN=KDM1A PE=4 SV=2		up	2.63867	0.0391231	immune system process;regulation of biological process;cellular component organization or biogenesis;positive regulation of biological process;developmental process;multicellular organismal process;cellular process;cell proliferation;response to stimulus;signaling;negative regulation of biological process;biological regulation;metabolic process	organelle;macromolecular complex;cell part;cell;organelle part;membrane-enclosed lumen	protein binding transcription factor activity;binding;nucleic acid binding transcription factor activity;catalytic activity	Amino acid transport and metabolism ;		GO:0034960,cellular biopolymer metabolic process;GO:0010628,positive regulation of gene expression;GO:0045893,positive regulation of transcription, DNA-dependent;GO:0045995,regulation of embryonic development;GO:0010558,negative regulation of macromolecule biosynthetic process;GO:0048731,system development;GO:0009416,response to light stimulus;GO:0031326,regulation of cellular biosynthetic proces…	GO:0043229,intracellular organelle;GO:0044446,intracellular organelle part;GO:0000784,nuclear chromosome, telomeric region;GO:0031981,nuclear lumen;GO:0044454,nuclear chromosome part;GO:0044422,organelle part;GO:0043233,organelle lumen;GO:0044464,cell part;GO:0005654,nucleoplasm;GO:0043227,membrane-bounded organelle;GO:0000790,nuclear chromatin;GO:0000228,nuclear chromosome;GO:0043232,intracellul…	GO:0003700,transcription factor activity;GO:0001883,purine nucleoside binding;GO:0005515,protein binding;GO:0003824,catalytic activity;GO:0003713,transcription coactivator activity;GO:0051427,hormone receptor binding;GO:0016491,oxidoreductase activity;GO:0035258,steroid hormone receptor binding;GO:0003682,chromatin binding;GO:0019899,enzyme binding;GO:0043565,sequence-specific DNA binding;GO:0016…
2306	sp|A7MB80|GTF2I_BOVIN	General transcription factor II-I OS=Bos taurus OX=9913 GN=GTF2I PE=2 SV=1		down	0.544842	0.00170417	response to stimulus;regulation of biological process;signaling;negative regulation of biological process;developmental process;metabolic process;biological regulation;multicellular organismal process;cellular process	organelle;cell part;cell;organelle part;membrane-enclosed lumen	binding;nucleic acid binding transcription factor activity		Basal transcription factors	GO:0065007,biological regulation;GO:0050801,ion homeostasis;GO:0034960,cellular biopolymer metabolic process;GO:0050793,regulation of developmental process;GO:0031326,regulation of cellular biosynthetic process;GO:0019725,cellular homeostasis;GO:0051239,regulation of multicellular organismal process;GO:0043283,biopolymer metabolic process;GO:0007154,cell communication;GO:0042592,homeostatic proce…	GO:0043229,intracellular organelle;GO:0044446,intracellular organelle part;GO:0044444,cytoplasmic part;GO:0031981,nuclear lumen;GO:0042995,cell projection;GO:0044422,organelle part;GO:0043233,organelle lumen;GO:0044464,cell part;GO:0005654,nucleoplasm;GO:0043227,membrane-bounded organelle;GO:0043231,intracellular membrane-bounded organelle;GO:0044424,intracellular part;GO:0005737,cytoplasm;GO:003…	GO:0003700,transcription factor activity;GO:0019901,protein kinase binding;GO:0003676,nucleic acid binding;GO:0019899,enzyme binding;GO:0005515,protein binding;GO:0030528,transcription regulator activity;GO:0019900,kinase binding;GO:0003677,DNA binding;GO:0005488,binding	ko03022,Basal transcription factors
2317	sp|Q2YDD0|HSP7E_BOVIN	Heat shock 70 kDa protein 14 OS=Bos taurus OX=9913 GN=HSPA14 PE=2 SV=1		down	0.295599	0.0189292	metabolic process;cellular process	organelle;macromolecular complex;cell part;cell	binding	Posttranslational modification, protein turnover, chaperones ;	Antigen processing and presentation;Endocytosis;MAPK signaling pathway;Toxoplasmosis;Prion diseases;Protein processing in endoplasmic reticulum;Spliceosome	GO:0043170,macromolecule metabolic process;GO:0006457,protein folding;GO:0034960,cellular biopolymer metabolic process;GO:0044260,cellular macromolecule metabolic process;GO:0044267,cellular protein metabolic process;GO:0019538,protein metabolic process;GO:0009987,cellular process;GO:0044238,primary metabolic process;GO:0006458,'de novo' protein folding;GO:0044237,cellular metabolic process;GO:00…	GO:0030529,ribonucleoprotein complex;GO:0043229,intracellular organelle;GO:0044424,intracellular part;GO:0044444,cytoplasmic part;GO:0005737,cytoplasm;GO:0005623,cell;GO:0032991,macromolecular complex;GO:0043226,organelle;GO:0005829,cytosol;GO:0005622,intracellular;GO:0005840,ribosome;GO:0044464,cell part;GO:0043228,non-membrane-bounded organelle;GO:0016020,membrane;GO:0043232,intracellular non-m…	GO:0032553,ribonucleotide binding;GO:0001883,purine nucleoside binding;GO:0032555,purine ribonucleotide binding;GO:0000166,nucleotide binding;GO:0005515,protein binding;GO:0005524,ATP binding;GO:0005488,binding;GO:0001882,nucleoside binding;GO:0030554,adenyl nucleotide binding;GO:0017076,purine nucleotide binding;GO:0032559,adenyl ribonucleotide binding	ko05145,Toxoplasmosis;ko04144,Endocytosis;ko04010,MAPK signaling pathway;ko03040,Spliceosome;ko04612,Antigen processing and presentation;ko05020,Prion diseases;ko04141,Protein processing in endoplasmic reticulum
2344	tr|E1BE88|E1BE88_BOVIN	Ataxin 2 OS=Bos taurus OX=9913 GN=ATXN2 PE=4 SV=1		down	0.566068	0.0467192				RNA processing and modification ;
2355	tr|F1MFZ9|F1MFZ9_BOVIN	RNA binding motif protein 10 OS=Bos taurus OX=9913 GN=RBM10 PE=4 SV=2		up	1.56498	0.00233506	regulation of biological process;negative regulation of biological process;metabolic process;biological regulation;death;cellular process	organelle;cell part;cell;organelle part;membrane-enclosed lumen	binding			GO:0043067,regulation of programmed cell death;GO:0065007,biological regulation;GO:0060255,regulation of macromolecule metabolic process;GO:0010941,regulation of cell death;GO:0034960,cellular biopolymer metabolic process;GO:0051253,negative regulation of RNA metabolic process;GO:0050793,regulation of developmental process;GO:0006396,RNA processing;GO:0044238,primary metabolic process;GO:0031324,…	GO:0043229,intracellular organelle;GO:0044446,intracellular organelle part;GO:0031981,nuclear lumen;GO:0044422,organelle part;GO:0043233,organelle lumen;GO:0044464,cell part;GO:0005654,nucleoplasm;GO:0043227,membrane-bounded organelle;GO:0043231,intracellular membrane-bounded organelle;GO:0044424,intracellular part;GO:0031974,membrane-enclosed lumen;GO:0005623,cell;GO:0005634,nucleus;GO:0043226,o…	GO:0043169,cation binding;GO:0046872,metal ion binding;GO:0032403,protein complex binding;GO:0000166,nucleotide binding;GO:0042802,identical protein binding;GO:0005515,protein binding;GO:0046914,transition metal ion binding;GO:0005488,binding;GO:0043167,ion binding;GO:0008270,zinc ion binding
2393	sp|P0C0T1|ITPK1_BOVIN	Inositol-tetrakisphosphate 1-kinase OS=Bos taurus OX=9913 GN=ITPK1 PE=1 SV=1		up	2.26477	0.00348715	response to stimulus;regulation of biological process;signaling;metabolic process;biological regulation;multicellular organismal process;cellular process	cell part;cell	binding;catalytic activity		Inositol phosphate metabolism;Metabolic pathways;Phosphatidylinositol signaling system	GO:0065007,biological regulation;GO:0009605,response to external stimulus;GO:0006950,response to stress;GO:0050817,coagulation;GO:0032501,multicellular organismal process;GO:0044237,cellular metabolic process;GO:0016310,phosphorylation;GO:0050878,regulation of body fluid levels;GO:0007154,cell communication;GO:0008152,metabolic process;GO:0042060,wound healing;GO:0009611,response to wounding;GO:0…	GO:0044424,intracellular part;GO:0044444,cytoplasmic part;GO:0044464,cell part;GO:0005737,cytoplasm;GO:0005623,cell;GO:0005829,cytosol;GO:0005622,intracellular	GO:0043169,cation binding;GO:0032553,ribonucleotide binding;GO:0001883,purine nucleoside binding;GO:0016773,phosphotransferase activity, alcohol group as acceptor;GO:0003824,catalytic activity;GO:0043167,ion binding;GO:0032559,adenyl ribonucleotide binding;GO:0016301,kinase activity;GO:0046872,metal ion binding;GO:0000287,magnesium ion binding;GO:0032555,purine ribonucleotide binding;GO:0016772,t…	ko00562,Inositol phosphate metabolism;ko04070,Phosphatidylinositol signaling system;ko01100,Metabolic pathways
2462	sp|Q07537|GALT1_BOVIN	Polypeptide N-acetylgalactosaminyltransferase 1 OS=Bos taurus OX=9913 GN=GALNT1 PE=1 SV=1		up	1.54883	0.00251003	metabolic process;cellular process	extracellular region;organelle;cell part;cell;organelle part	binding;catalytic activity		Metabolic pathways;O-Glycan biosynthesis	GO:0070085,glycosylation;GO:0034960,cellular biopolymer metabolic process;GO:0044267,cellular protein metabolic process;GO:0018209,peptidyl-serine modification;GO:0009101,glycoprotein biosynthetic process;GO:0044238,primary metabolic process;GO:0043412,biopolymer modification;GO:0044237,cellular metabolic process;GO:0044262,cellular carbohydrate metabolic process;GO:0043283,biopolymer metabolic p…	GO:0043229,intracellular organelle;GO:0044446,intracellular organelle part;GO:0044444,cytoplasmic part;GO:0044431,Golgi apparatus part;GO:0000139,Golgi membrane;GO:0032580,Golgi cisterna membrane;GO:0044422,organelle part;GO:0048471,perinuclear region of cytoplasm;GO:0044464,cell part;GO:0016021,integral to membrane;GO:0043227,membrane-bounded organelle;GO:0031090,organelle membrane;GO:0005794,Go…	GO:0043169,cation binding;GO:0046872,metal ion binding;GO:0016757,transferase activity, transferring glycosyl groups;GO:0003824,catalytic activity;GO:0046914,transition metal ion binding;GO:0005488,binding;GO:0043167,ion binding;GO:0016740,transferase activity;GO:0016758,transferase activity, transferring hexosyl groups;GO:0030246,carbohydrate binding	ko01100,Metabolic pathways;ko00512,O-Glycan biosynthesis
2938	tr|E1BC57|E1BC57_BOVIN	Receptor tyrosine kinase like orphan receptor 2 OS=Bos taurus OX=9913 GN=ROR2 PE=3 SV=1		up	4.47564	0.0346738	reproductive process;reproduction;regulation of biological process;positive regulation of biological process;developmental process;multicellular organismal process;cellular process;cell proliferation;response to stimulus;biological adhesion;signaling;negative regulation of biological process;localization;locomotion;biological regulation;metabolic process	organelle;cell part;cell;organelle part	molecular transducer activity;binding;catalytic activity	General function prediction only ; Signal transduction mechanisms ; Transcription ; Replication, recombination and repair ;		GO:0048839,inner ear development;GO:0065007,biological regulation;GO:0034960,cellular biopolymer metabolic process;GO:0042471,ear morphogenesis;GO:0010628,positive regulation of gene expression;GO:0007167,enzyme linked receptor protein signaling pathway;GO:0045893,positive regulation of transcription, DNA-dependent;GO:0007243,protein kinase cascade;GO:0006950,response to stress;GO:0060395,SMAD pr…	GO:0044446,intracellular organelle part;GO:0030136,clathrin-coated vesicle;GO:0031982,vesicle;GO:0044422,organelle part;GO:0044464,cell part;GO:0043231,intracellular membrane-bounded organelle;GO:0005623,cell;GO:0044425,membrane part;GO:0012505,endomembrane system;GO:0030659,cytoplasmic vesicle membrane;GO:0031224,intrinsic to membrane;GO:0031988,membrane-bounded vesicle;GO:0016020,membrane;GO:00…	GO:0004672,protein kinase activity;GO:0043169,cation binding;GO:0032553,ribonucleotide binding;GO:0001883,purine nucleoside binding;GO:0004872,receptor activity;GO:0004714,transmembrane receptor protein tyrosine kinase activity;GO:0016773,phosphotransferase activity, alcohol group as acceptor;GO:0005515,protein binding;GO:0003824,catalytic activity;GO:0019199,transmembrane receptor protein kinase…

## Sheet: HTvsCON(291)
N	Accession	Name	Samesets	Diff_state	HT:Ctr	PVal HT:Ctr	GO_function(Biological_Process)	GO_function(Cellular_Component)	GO_function(Molecular_Function)	COG_function	Kegg_function	GO_enrichment(Biological_Process)	GO_enrichment(Cellular_Component)	GO_enrichment(Molecular_Function)	Kegg_enrichment
1	tr|E1BF59|E1BF59_BOVIN	Plectin OS=Bos taurus OX=9913 GN=PLEC PE=1 SV=2		down	0.479574	6.66134e-15		organelle;cell part;cell	binding	Cytoskeleton ;Translation, ribosomal structure and biogenesis ;			GO:0043229,intracellular organelle;GO:0044424,intracellular part;GO:0005623,cell;GO:0043226,organelle;GO:0005622,intracellular;GO:0043228,non-membrane-bounded organelle;GO:0005856,cytoskeleton;GO:0044464,cell part;GO:0043232,intracellular non-membrane-bounded organelle	GO:0008092,cytoskeletal protein binding;GO:0005515,protein binding;GO:0005488,binding
3	sp|Q7SIH1|A2MG_BOVIN	Alpha-2-macroglobulin OS=Bos taurus OX=9913 GN=A2M PE=1 SV=2		down	0.149159	1.37535e-05	immune system process;regulation of biological process;establishment of localization;cellular component organization or biogenesis;positive regulation of biological process;developmental process;multicellular organismal process;cellular process;response to stimulus;signaling;negative regulation of biological process;localization;biological regulation;metabolic process	extracellular region part;extracellular region;organelle;cell part;cell;organelle part;membrane-enclosed lumen	enzyme regulator activity;binding	General function prediction only ;	Complement and coagulation cascades	GO:0009894,regulation of catabolic process;GO:0002673,regulation of acute inflammatory response;GO:0065007,biological regulation;GO:0002698,negative regulation of immune effector process;GO:0009605,response to external stimulus;GO:0031347,regulation of defense response;GO:0006950,response to stress;GO:0002576,platelet degranulation;GO:0052548,regulation of endopeptidase activity;GO:0031324,negati…	GO:0043229,intracellular organelle;GO:0044446,intracellular organelle part;GO:0044444,cytoplasmic part;GO:0031091,platelet alpha granule;GO:0031982,vesicle;GO:0044422,organelle part;GO:0043233,organelle lumen;GO:0070062,extracellular vesicular exosome;GO:0044433,cytoplasmic vesicle part;GO:0044464,cell part;GO:0043230,extracellular organelle;GO:0060205,cytoplasmic membrane-bounded vesicle lumen;G…	GO:0005515,protein binding;GO:0005488,binding;GO:0019955,cytokine binding;GO:0004867,serine-type endopeptidase inhibitor activity;GO:0019899,enzyme binding;GO:0002020,protease binding;GO:0048306,calcium-dependent protein binding;GO:0030234,enzyme regulator activity;GO:0030414,peptidase inhibitor activity;GO:0005102,receptor binding;GO:0004866,endopeptidase inhibitor activity;GO:0004857,enzyme inh…	ko04610,Complement and coagulation cascades
12	sp|P02769|ALBU_BOVIN	Serum albumin OS=Bos taurus OX=9913 GN=ALB PE=1 SV=4		up	5.50389	0.000107406	regulation of biological process;multi-organism process;establishment of localization;cellular component organization or biogenesis;positive regulation of biological process;rhythmic process;multicellular organismal process;cellular process;cell killing;response to stimulus;negative regulation of biological process;localization;biological regulation;metabolic process;death	extracellular region part;organelle;cell part;membrane-enclosed lumen;extracellular region;cell;macromolecular complex;organelle part	binding;antioxidant activity		Aminoacyl-tRNA biosynthesis	GO:0065007,biological regulation;GO:0015718,monocarboxylic acid transport;GO:0050793,regulation of developmental process;GO:0009605,response to external stimulus;GO:0006950,response to stress;GO:0042221,response to chemical stimulus;GO:0002576,platelet degranulation;GO:0048584,positive regulation of response to stimulus;GO:0032940,secretion by cell;GO:0051239,regulation of multicellular organisma…	GO:0044446,intracellular organelle part;GO:0043209,myelin sheath;GO:0031982,vesicle;GO:0044422,organelle part;GO:0043233,organelle lumen;GO:0070062,extracellular vesicular exosome;GO:0044464,cell part;GO:0005794,Golgi apparatus;GO:0044420,extracellular matrix part;GO:0043231,intracellular membrane-bounded organelle;GO:0031974,membrane-enclosed lumen;GO:0005623,cell;GO:0005634,nucleus;GO:0030141,s…	GO:0043169,cation binding;GO:0033293,monocarboxylic acid binding;GO:0070279,vitamin B6 binding;GO:0008289,lipid binding;GO:0005504,fatty acid binding;GO:0005507,copper ion binding;GO:0005515,protein binding;GO:0046914,transition metal ion binding;GO:0016209,antioxidant activity;GO:0043167,ion binding;GO:0019825,oxygen binding;GO:0019899,enzyme binding;GO:0003677,DNA binding;GO:0030170,pyridoxal p…	ko00970,Aminoacyl-tRNA biosynthesis
13	tr|E1BFB0|E1BFB0_BOVIN	Spectrin alpha, non-erythrocytic 1 OS=Bos taurus OX=9913 GN=SPTAN1 PE=1 SV=2		down	0.525741	0.000114884	immune system process;regulation of biological process;establishment of localization;cellular component organization or biogenesis;developmental process;multicellular organismal process;cellular process;response to stimulus;signaling;negative regulation of biological process;localization;locomotion;metabolic process;biological regulation;death	extracellular region part;extracellular region;organelle;macromolecular complex;cell part;cell;organelle part	structural molecule activity;binding	Signal transduction mechanisms ; Cytoskeleton ; Cell cycle control, cell division, chromosome partitioning ; General function prediction only ;	Tight junction	GO:0051338,regulation of transferase activity;GO:0034960,cellular biopolymer metabolic process;GO:0042221,response to chemical stimulus;GO:0048731,system development;GO:0009892,negative regulation of metabolic process;GO:0000904,cell morphogenesis involved in differentiation;GO:0043283,biopolymer metabolic process;GO:0000186,activation of MAPKK activity;GO:0022008,neurogenesis;GO:0009725,response…	GO:0044446,intracellular organelle part;GO:0005938,cell cortex;GO:0030017,sarcomere;GO:0014704,intercalated disc;GO:0031982,vesicle;GO:0044422,organelle part;GO:0070062,extracellular vesicular exosome;GO:0044464,cell part;GO:0005911,cell-cell junction;GO:0031674,I band;GO:0043232,intracellular non-membrane-bounded organelle;GO:0043231,intracellular membrane-bounded organelle;GO:0005623,cell;GO:00…	GO:0043169,cation binding;GO:0032403,protein complex binding;GO:0005515,protein binding;GO:0043167,ion binding;GO:0000149,SNARE binding;GO:0005516,calmodulin binding;GO:0047485,protein N-terminus binding;GO:0019905,syntaxin binding;GO:0046872,metal ion binding;GO:0046982,protein heterodimerization activity;GO:0005488,binding;GO:0046983,protein dimerization activity;GO:0008092,cytoskeletal protein…	ko04530,Tight junction
14	sp|Q27991|MYH10_BOVIN	Myosin-10 OS=Bos taurus OX=9913 GN=MYH10 PE=2 SV=2		down	0.497497	4.07927e-07	regulation of biological process;establishment of localization;cellular component organization or biogenesis;developmental process;multicellular organismal process;cellular process;cell proliferation;response to stimulus;biological adhesion;signaling;localization;locomotion;metabolic process;biological regulation	extracellular region part;organelle;cell part;extracellular region;synapse;cell;macromolecular complex;organelle part	binding;catalytic activity	Cytoskeleton ;	Vascular smooth muscle contraction;Regulation of actin cytoskeleton;Viral myocarditis;Dilated cardiomyopathy;Tight junction;Hypertrophic cardiomyopathy (HCM);Cardiac muscle contraction	GO:0065007,biological regulation;GO:0055007,cardiac muscle cell differentiation;GO:0016477,cell migration;GO:0007517,muscle organ development;GO:0048870,cell motility;GO:0050793,regulation of developmental process;GO:0009605,response to external stimulus;GO:0007167,enzyme linked receptor protein signaling pathway;GO:0031175,neuron projection development;GO:0022604,regulation of cell morphogenesis…	GO:0044446,intracellular organelle part;GO:0001725,stress fiber;GO:0005938,cell cortex;GO:0031982,vesicle;GO:0044422,organelle part;GO:0030496,midbody;GO:0070062,extracellular vesicular exosome;GO:0044464,cell part;GO:0044463,cell projection part;GO:0043232,intracellular non-membrane-bounded organelle;GO:0043231,intracellular membrane-bounded organelle;GO:0016459,myosin complex;GO:0005739,mitocho…	GO:0032553,ribonucleotide binding;GO:0001883,purine nucleoside binding;GO:0017111,nucleoside-triphosphatase activity;GO:0005515,protein binding;GO:0003824,catalytic activity;GO:0003774,motor activity;GO:0005516,calmodulin binding;GO:0032559,adenyl ribonucleotide binding;GO:0051015,actin filament binding;GO:0016817,hydrolase activity, acting on acid anhydrides;GO:0032555,purine ribonucleotide bind…	ko04260,Cardiac muscle contraction;ko04530,Tight junction;ko05410,Hypertrophic cardiomyopathy (HCM);ko04270,Vascular smooth muscle contraction;ko04810,Regulation of actin cytoskeleton;ko05414,Dilated cardiomyopathy;ko05416,Viral myocarditis
18	tr|F1MQ21|F1MQ21_BOVIN	Nestin OS=Bos taurus OX=9913 GN=NES PE=3 SV=2		up	1.58864	9.40652e-09	regulation of biological process;cellular component organization or biogenesis;positive regulation of biological process;developmental process;multicellular organismal process;cellular process;cell proliferation;biological regulation;metabolic process	organelle;cell part;cell				GO:0065007,biological regulation;GO:0050790,regulation of catalytic activity;GO:0032502,developmental process;GO:0022402,cell cycle process;GO:0048731,system development;GO:0000278,mitotic cell cycle;GO:0032501,multicellular organismal process;GO:0032091,negative regulation of protein binding;GO:0065009,regulation of molecular function;GO:0043086,negative regulation of catalytic activity;GO:00513…	GO:0043229,intracellular organelle;GO:0044424,intracellular part;GO:0005737,cytoplasm;GO:0005623,cell;GO:0043226,organelle;GO:0005622,intracellular;GO:0044464,cell part;GO:0043228,non-membrane-bounded organelle;GO:0005856,cytoskeleton;GO:0045111,intermediate filament cytoskeleton;GO:0043232,intracellular non-membrane-bounded organelle
23	tr|F1N647|F1N647_BOVIN	Fatty acid synthase OS=Bos taurus OX=9913 GN=FASN PE=1 SV=2		down	0.631109	0.000266535	response to stimulus;regulation of biological process;positive regulation of biological process;developmental process;metabolic process;biological regulation;multicellular organismal process;cellular process	extracellular region part;extracellular region;organelle;cell part;cell	binding;catalytic activity	Secondary metabolites biosynthesis, transport and catabolism ;	Metabolic pathways;Fatty acid biosynthesis;Insulin signaling pathway	GO:0065007,biological regulation;GO:0046394,carboxylic acid biosynthetic process;GO:0006633,fatty acid biosynthetic process;GO:0006638,neutral lipid metabolic process;GO:0006641,triglyceride metabolic process;GO:0046463,acylglycerol biosynthetic process;GO:0001649,osteoblast differentiation;GO:0048731,system development;GO:0044238,primary metabolic process;GO:0015980,energy derivation by oxidatio…	GO:0043229,intracellular organelle;GO:0044444,cytoplasmic part;GO:0031982,vesicle;GO:0048770,pigment granule;GO:0070062,extracellular vesicular exosome;GO:0044464,cell part;GO:0043230,extracellular organelle;GO:0043227,membrane-bounded organelle;GO:0005794,Golgi apparatus;GO:0044421,extracellular region part;GO:0043231,intracellular membrane-bounded organelle;GO:0044424,intracellular part;GO:0005…	GO:0042803,protein homodimerization activity;GO:0016829,lyase activity;GO:0016747,transferase activity, transferring acyl groups other than amino-acyl groups;GO:0005515,protein binding;GO:0003824,catalytic activity;GO:0016614,oxidoreductase activity, acting on CH-OH group of donors;GO:0016788,hydrolase activity, acting on ester bonds;GO:0050661,NADP or NADPH binding;GO:0016491,oxidoreductase acti…	ko04910,Insulin signaling pathway;ko00061,Fatty acid biosynthesis;ko01100,Metabolic pathways
24	sp|Q76LV2|HS90A_BOVIN	Heat shock protein HSP 90-alpha OS=Bos taurus OX=9913 GN=HSP90AA1 PE=1 SV=3		down	0.484846	0.00217409	immune system process;regulation of biological process;establishment of localization;cellular component organization or biogenesis;positive regulation of biological process;developmental process;multicellular organismal process;cellular process;response to stimulus;signaling;localization;locomotion;metabolic process;biological regulation	extracellular region part;extracellular region;organelle;cell part;cell;organelle part;membrane-enclosed lumen	enzyme regulator activity;binding;catalytic activity	Posttranslational modification, protein turnover, chaperones ;	Antigen processing and presentation;NOD-like receptor signaling pathway;Progesterone-mediated oocyte maturation;Prostate cancer;Pathways in cancer;Protein processing in endoplasmic reticulum	GO:0034960,cellular biopolymer metabolic process;GO:0042221,response to chemical stimulus;GO:0048731,system development;GO:0031326,regulation of cellular biosynthetic process;GO:0000278,mitotic cell cycle;GO:0000904,cell morphogenesis involved in differentiation;GO:0016044,membrane organization;GO:0043283,biopolymer metabolic process;GO:0022008,neurogenesis;GO:0051325,interphase;GO:0006955,immune…	GO:0044446,intracellular organelle part;GO:0043209,myelin sheath;GO:0031981,nuclear lumen;GO:0031256,leading edge membrane;GO:0031982,vesicle;GO:0001726,ruffle;GO:0005764,lysosome;GO:0044422,organelle part;GO:0043233,organelle lumen;GO:0070062,extracellular vesicular exosome;GO:0044464,cell part;GO:0044463,cell projection part;GO:0005654,nucleoplasm;GO:0043231,intracellular membrane-bounded organ…	GO:0032553,ribonucleotide binding;GO:0001883,purine nucleoside binding;GO:0042803,protein homodimerization activity;GO:0017111,nucleoside-triphosphatase activity;GO:0005515,protein binding;GO:0003824,catalytic activity;GO:0019904,protein domain specific binding;GO:0019899,enzyme binding;GO:0032559,adenyl ribonucleotide binding;GO:0051020,GTPase binding;GO:0030234,enzyme regulator activity;GO:0030…	ko04621,NOD-like receptor signaling pathway;ko05200,Pathways in cancer;ko04612,Antigen processing and presentation;ko04914,Progesterone-mediated oocyte maturation;ko05215,Prostate cancer;ko04141,Protein processing in endoplasmic reticulum
30	tr|E1BGJ0|E1BGJ0_BOVIN	LDL receptor related protein 1 OS=Bos taurus OX=9913 GN=LRP1 PE=1 SV=2		down	0.370267	8.75966e-13	regulation of biological process;establishment of localization;cellular component organization or biogenesis;positive regulation of biological process;developmental process;multicellular organismal process;cellular process;cell proliferation;response to stimulus;signaling;negative regulation of biological process;localization;locomotion;metabolic process;biological regulation;death	organelle;macromolecular complex;cell part;cell;organelle part;membrane-enclosed lumen	molecular transducer activity;transporter activity;binding		Alzheimer's disease;Malaria	GO:0051338,regulation of transferase activity;GO:0048731,system development;GO:0009416,response to light stimulus;GO:0051239,regulation of multicellular organismal process;GO:0016044,membrane organization;GO:0022008,neurogenesis;GO:0040012,regulation of locomotion;GO:0021537,telencephalon development;GO:0019220,regulation of phosphate metabolic process;GO:0006775,fat-soluble vitamin metabolic pro…	GO:0005765,lysosomal membrane;GO:0044446,intracellular organelle part;GO:0031982,vesicle;GO:0005764,lysosome;GO:0044464,cell part;GO:0043232,intracellular non-membrane-bounded organelle;GO:0043231,intracellular membrane-bounded organelle;GO:0030055,cell-substrate junction;GO:0005912,adherens junction;GO:0012505,endomembrane system;GO:0044428,nuclear part;GO:0030659,cytoplasmic vesicle membrane;GO…	GO:0043169,cation binding;GO:0004872,receptor activity;GO:0032403,protein complex binding;GO:0005515,protein binding;GO:0043167,ion binding;GO:0060089,molecular transducer activity;GO:0004871,signal transducer activity;GO:0019899,enzyme binding;GO:0070325,lipoprotein receptor binding;GO:0046872,metal ion binding;GO:0005488,binding;GO:0008565,protein transporter activity;GO:0005509,calcium ion bin…	ko05010,Alzheimer's disease;ko05144,Malaria
31	sp|Q95M18|ENPL_BOVIN	Endoplasmin OS=Bos taurus OX=9913 GN=HSP90B1 PE=2 SV=1		down	0.586667	0.00303209	immune system process;regulation of biological process;establishment of localization;cellular component organization or biogenesis;positive regulation of biological process;cellular process;response to stimulus;signaling;negative regulation of biological process;localization;biological regulation;metabolic process;death	extracellular region part;organelle;cell part;membrane-enclosed lumen;extracellular region;cell;macromolecular complex;organelle part	binding	Posttranslational modification, protein turnover, chaperones ;	NOD-like receptor signaling pathway;Prostate cancer;Pathways in cancer;Protein processing in endoplasmic reticulum	GO:0065007,biological regulation;GO:0050801,ion homeostasis;GO:0031349,positive regulation of defense response;GO:0034960,cellular biopolymer metabolic process;GO:0002218,activation of innate immune response;GO:0050793,regulation of developmental process;GO:0019941,modification-dependent protein catabolic process;GO:0031347,regulation of defense response;GO:0006950,response to stress;GO:0042221,r…	GO:0044446,intracellular organelle part;GO:0031982,vesicle;GO:0044422,organelle part;GO:0030496,midbody;GO:0043233,organelle lumen;GO:0070062,extracellular vesicular exosome;GO:0005789,endoplasmic reticulum membrane;GO:0044464,cell part;GO:0016528,sarcoplasm;GO:0043231,intracellular membrane-bounded organelle;GO:0030055,cell-substrate junction;GO:0031974,membrane-enclosed lumen;GO:0005623,cell;GO…	GO:0032553,ribonucleotide binding;GO:0043169,cation binding;GO:0001883,purine nucleoside binding;GO:0019902,phosphatase binding;GO:0005515,protein binding;GO:0043167,ion binding;GO:0019899,enzyme binding;GO:0070325,lipoprotein receptor binding;GO:0032559,adenyl ribonucleotide binding;GO:0003676,nucleic acid binding;GO:0046872,metal ion binding;GO:0032555,purine ribonucleotide binding;GO:0000166,n…	ko04621,NOD-like receptor signaling pathway;ko05200,Pathways in cancer;ko05215,Prostate cancer;ko04141,Protein processing in endoplasmic reticulum
32	sp|P19120|HSP7C_BOVIN	Heat shock cognate 71 kDa protein OS=Bos taurus OX=9913 GN=HSPA8 PE=1 SV=2		up	1.94675	0.00253265	regulation of biological process;establishment of localization;cellular component organization or biogenesis;positive regulation of biological process;developmental process;multicellular organismal process;cellular process;response to stimulus;signaling;viral reproduction;negative regulation of biological process;localization;locomotion;biological regulation;metabolic process	synapse part;extracellular region part;organelle;cell part;membrane-enclosed lumen;synapse;extracellular region;cell;macromolecular complex;organelle part	binding;catalytic activity	Posttranslational modification, protein turnover, chaperones ;	Antigen processing and presentation;Endocytosis;MAPK signaling pathway;Toxoplasmosis;Prion diseases;Protein processing in endoplasmic reticulum;Spliceosome	GO:0034960,cellular biopolymer metabolic process;GO:0003001,generation of a signal involved in cell-cell signaling;GO:0007267,cell-cell signaling;GO:0010558,negative regulation of macromolecule biosynthetic process;GO:0042221,response to chemical stimulus;GO:0048731,system development;GO:0050684,regulation of mRNA processing;GO:0031326,regulation of cellular biosynthetic process;GO:0009150,purine…	GO:0005681,spliceosomal complex;GO:0044446,intracellular organelle part;GO:0030529,ribonucleoprotein complex;GO:0000151,ubiquitin ligase complex;GO:0043209,myelin sheath;GO:0031981,nuclear lumen;GO:0031982,vesicle;GO:0044422,organelle part;GO:0043233,organelle lumen;GO:0043195,terminal button;GO:0070062,extracellular vesicular exosome;GO:0044464,cell part;GO:0044463,cell projection part;GO:000565…	GO:0032553,ribonucleotide binding;GO:0001883,purine nucleoside binding;GO:0017111,nucleoside-triphosphatase activity;GO:0005515,protein binding;GO:0003824,catalytic activity;GO:0019899,enzyme binding;GO:0032559,adenyl ribonucleotide binding;GO:0031625,ubiquitin protein ligase binding;GO:0031072,heat shock protein binding;GO:0016817,hydrolase activity, acting on acid anhydrides;GO:0032555,purine r…	ko05145,Toxoplasmosis;ko04144,Endocytosis;ko04010,MAPK signaling pathway;ko03040,Spliceosome;ko04612,Antigen processing and presentation;ko05020,Prion diseases;ko04141,Protein processing in endoplasmic reticulum
33	sp|Q3SYU2|EF2_BOVIN	Elongation factor 2 OS=Bos taurus OX=9913 GN=EEF2 PE=2 SV=3		down	0.43876	0.00144859	cell proliferation;response to stimulus;immune system process;developmental process;metabolic process;multicellular organismal process;cellular process	extracellular region part;extracellular region;organelle;macromolecular complex;cell part;cell	binding;catalytic activity	Translation, ribosomal structure and biogenesis ;		GO:0034960,cellular biopolymer metabolic process;GO:0009605,response to external stimulus;GO:0048534,hemopoietic or lymphoid organ development;GO:0006950,response to stress;GO:0042221,response to chemical stimulus;GO:0048731,system development;GO:0009719,response to endogenous stimulus;GO:0045471,response to ethanol;GO:0006414,translational elongation;GO:0030097,hemopoiesis;GO:0043283,biopolymer …	GO:0043229,intracellular organelle;GO:0030529,ribonucleoprotein complex;GO:0044444,cytoplasmic part;GO:0031982,vesicle;GO:0070062,extracellular vesicular exosome;GO:0016234,inclusion body;GO:0044464,cell part;GO:0043230,extracellular organelle;GO:0043227,membrane-bounded organelle;GO:0043232,intracellular non-membrane-bounded organelle;GO:0044421,extracellular region part;GO:0043231,intracellular…	GO:0032553,ribonucleotide binding;GO:0043022,ribosome binding;GO:0043021,ribonucleoprotein binding;GO:0017111,nucleoside-triphosphatase activity;GO:0019901,protein kinase binding;GO:0045182,translation regulator activity;GO:0005515,protein binding;GO:0003824,catalytic activity;GO:0019843,rRNA binding;GO:0003924,GTPase activity;GO:0019899,enzyme binding;GO:0019900,kinase binding;GO:0051015,actin f…
35	sp|P81947|TBA1B_BOVIN	Tubulin alpha-1B chain OS=Bos taurus OX=9913 PE=1 SV=2		up	10.283	0.00128304	response to stimulus;establishment of localization;cellular component organization or biogenesis;localization;metabolic process;cellular process	extracellular region part;extracellular region;organelle;macromolecular complex;cell part;cell;organelle part	structural molecule activity;binding;catalytic activity	Cytoskeleton ;	Phagosome;Gap junction;Pathogenic Escherichia coli infection	GO:0007017,microtubule-based process;GO:0006457,protein folding;GO:0034960,cellular biopolymer metabolic process;GO:0044267,cellular protein metabolic process;GO:0006996,organelle organization;GO:0046907,intracellular transport;GO:0044238,primary metabolic process;GO:0006458,'de novo' protein folding;GO:0051641,cellular localization;GO:0030705,cytoskeleton-dependent intracellular transport;GO:004…	GO:0044446,intracellular organelle part;GO:0043209,myelin sheath;GO:0031982,vesicle;GO:0044422,organelle part;GO:0070062,extracellular vesicular exosome;GO:0044464,cell part;GO:0043232,intracellular non-membrane-bounded organelle;GO:0043231,intracellular membrane-bounded organelle;GO:0005623,cell;GO:0005634,nucleus;GO:0044425,membrane part;GO:0005576,extracellular region;GO:0043228,non-membrane-b…	GO:0032553,ribonucleotide binding;GO:0017111,nucleoside-triphosphatase activity;GO:0005515,protein binding;GO:0003824,catalytic activity;GO:0003924,GTPase activity;GO:0019899,enzyme binding;GO:0031625,ubiquitin protein ligase binding;GO:0016817,hydrolase activity, acting on acid anhydrides;GO:0032561,guanyl ribonucleotide binding;GO:0003676,nucleic acid binding;GO:0032555,purine ribonucleotide bi…	ko04540,Gap junction;ko05130,Pathogenic Escherichia coli infection;ko04145,Phagosome
36	sp|Q2KJH6|SERPH_BOVIN	Serpin H1 OS=Bos taurus OX=9913 GN=SERPINH1 PE=2 SV=1		down	0.576445	0.00183113	response to stimulus;regulation of biological process;cellular component organization or biogenesis;developmental process;metabolic process;biological regulation;multicellular organismal process;cellular process	extracellular region part;extracellular region;organelle;cell part;cell;organelle part;membrane-enclosed lumen	enzyme regulator activity;binding	Posttranslational modification, protein turnover, chaperones ;		GO:0065007,biological regulation;GO:0051789,response to protein stimulus;GO:0030199,collagen fibril organization;GO:0006950,response to stress;GO:0042221,response to chemical stimulus;GO:0044238,primary metabolic process;GO:0009607,response to biotic stimulus;GO:0052548,regulation of endopeptidase activity;GO:0043062,extracellular structure organization;GO:0043283,biopolymer metabolic process;GO:…	GO:0044446,intracellular organelle part;GO:0031982,vesicle;GO:0044422,organelle part;GO:0043233,organelle lumen;GO:0070062,extracellular vesicular exosome;GO:0005581,collagen;GO:0044464,cell part;GO:0044420,extracellular matrix part;GO:0043231,intracellular membrane-bounded organelle;GO:0031974,membrane-enclosed lumen;GO:0005623,cell;GO:0045121,membrane raft;GO:0044425,membrane part;GO:0005576,ex…	GO:0005515,protein binding;GO:0005488,binding;GO:0004867,serine-type endopeptidase inhibitor activity;GO:0030234,enzyme regulator activity;GO:0005518,collagen binding;GO:0004866,endopeptidase inhibitor activity;GO:0030414,peptidase inhibitor activity;GO:0051082,unfolded protein binding;GO:0004857,enzyme inhibitor activity
37	sp|P68103|EF1A1_BOVIN	Elongation factor 1-alpha 1 OS=Bos taurus OX=9913 GN=EEF1A1 PE=1 SV=1		up	3.17535	7.5969e-06	response to stimulus;regulation of biological process;metabolic process;biological regulation;cellular process	extracellular region part;organelle;cell part;membrane-enclosed lumen;extracellular region;cell;macromolecular complex;organelle part	binding;catalytic activity	Translation, ribosomal structure and biogenesis ;	RNA transport	GO:0065007,biological regulation;GO:0060255,regulation of macromolecule metabolic process;GO:0034960,cellular biopolymer metabolic process;GO:0044238,primary metabolic process;GO:0031326,regulation of cellular biosynthetic process;GO:0006414,translational elongation;GO:0043283,biopolymer metabolic process;GO:0009889,regulation of biosynthetic process;GO:0034645,cellular macromolecule biosynthetic…	GO:0044446,intracellular organelle part;GO:0005938,cell cortex;GO:0043209,myelin sheath;GO:0031981,nuclear lumen;GO:0031256,leading edge membrane;GO:0031982,vesicle;GO:0001726,ruffle;GO:0044422,organelle part;GO:0043233,organelle lumen;GO:0070062,extracellular vesicular exosome;GO:0044464,cell part;GO:0044463,cell projection part;GO:0043232,intracellular non-membrane-bounded organelle;GO:0043231,…	GO:0032553,ribonucleotide binding;GO:0017111,nucleoside-triphosphatase activity;GO:0019901,protein kinase binding;GO:0045182,translation regulator activity;GO:0005515,protein binding;GO:0003824,catalytic activity;GO:0003924,GTPase activity;GO:0019899,enzyme binding;GO:0019900,kinase binding;GO:0016817,hydrolase activity, acting on acid anhydrides;GO:0032561,guanyl ribonucleotide binding;GO:000367…	ko03013,RNA transport
38	tr|F1ME65|F1ME65_BOVIN	Cytoskeleton associated protein 4 OS=Bos taurus OX=9913 GN=CKAP4 PE=1 SV=1		down	0.473297	2.34082e-08	metabolic process;cellular process	extracellular region part;extracellular region;organelle;cell part;cell;organelle part			Protein processing in endoplasmic reticulum	GO:0043170,macromolecule metabolic process;GO:0034960,cellular biopolymer metabolic process;GO:0044260,cellular macromolecule metabolic process;GO:0044267,cellular protein metabolic process;GO:0019538,protein metabolic process;GO:0044238,primary metabolic process;GO:0009987,cellular process;GO:0044237,cellular metabolic process;GO:0043283,biopolymer metabolic process;GO:0008152,metabolic process	GO:0044446,intracellular organelle part;GO:0031982,vesicle;GO:0044422,organelle part;GO:0070062,extracellular vesicular exosome;GO:0005789,endoplasmic reticulum membrane;GO:0044464,cell part;GO:0043232,intracellular non-membrane-bounded organelle;GO:0043231,intracellular membrane-bounded organelle;GO:0005623,cell;GO:0030141,secretory granule;GO:0042175,nuclear envelope-endoplasmic reticulum netwo…		ko04141,Protein processing in endoplasmic reticulum
42	tr|G3X6N3|G3X6N3_BOVIN	Serotransferrin OS=Bos taurus OX=9913 GN=TF PE=1 SV=1	sp|Q29443|TRFE_BOVIN	up	3.6721	1.21014e-13	establishment of localization;localization;biological regulation;cellular process	extracellular region part;extracellular region;cell	transporter activity;binding			GO:0065007,biological regulation;GO:0050801,ion homeostasis;GO:0048878,chemical homeostasis;GO:0000041,transition metal ion transport;GO:0030005,cellular di-, tri-valent inorganic cation homeostasis;GO:0006879,cellular iron ion homeostasis;GO:0006812,cation transport;GO:0019725,cellular homeostasis;GO:0006873,cellular ion homeostasis;GO:0042592,homeostatic process;GO:0030003,cellular cation homeo…	GO:0005615,extracellular space;GO:0005576,extracellular region;GO:0005623,cell;GO:0044421,extracellular region part	GO:0008324,cation transmembrane transporter activity;GO:0043169,cation binding;GO:0046872,metal ion binding;GO:0015075,ion transmembrane transporter activity;GO:0046873,metal ion transmembrane transporter activity;GO:0005506,iron ion binding;GO:0046914,transition metal ion binding;GO:0005488,binding;GO:0043167,ion binding;GO:0046915,transition metal ion transmembrane transporter activity;GO:00228…
43	tr|A0A140T856|A0A140T856_BOVIN	Coatomer subunit alpha OS=Bos taurus OX=9913 GN=COPA PE=4 SV=1	sp|Q27954|COPA_BOVIN	down	0.643166	0.00285532	establishment of localization;cellular component organization or biogenesis;localization;metabolic process;biological regulation;multicellular organismal process;cellular process	extracellular region part;extracellular region;organelle;macromolecular complex;cell part;cell;organelle part	structural molecule activity;binding	General function prediction only ;		GO:0006900,membrane budding;GO:0065007,biological regulation;GO:0006891,intra-Golgi vesicle-mediated transport;GO:0034960,cellular biopolymer metabolic process;GO:0048194,Golgi vesicle budding;GO:0016044,membrane organization;GO:0043283,biopolymer metabolic process;GO:0043413,biopolymer glycosylation;GO:0048193,Golgi vesicle transport;GO:0051648,vesicle localization;GO:0043170,macromolecule metab…	GO:0044446,intracellular organelle part;GO:0044431,Golgi apparatus part;GO:0000139,Golgi membrane;GO:0031982,vesicle;GO:0044422,organelle part;GO:0070062,extracellular vesicular exosome;GO:0044464,cell part;GO:0005794,Golgi apparatus;GO:0043231,intracellular membrane-bounded organelle;GO:0030120,vesicle coat;GO:0005623,cell;GO:0005798,Golgi-associated vesicle;GO:0030137,COPI-coated vesicle;GO:004…	GO:0005198,structural molecule activity;GO:0005515,protein binding;GO:0005102,receptor binding;GO:0005488,binding
47	tr|F1MEN8|F1MEN8_BOVIN	Protein disulfide-isomerase A4 OS=Bos taurus OX=9913 GN=PDIA4 PE=3 SV=1		down	0.536252	0.00192798	response to stimulus;regulation of biological process;establishment of localization;localization;metabolic process;biological regulation;cellular process	organelle;cell part;cell;organelle part;membrane-enclosed lumen	binding;catalytic activity	Posttranslational modification, protein turnover, chaperones ; Energy production and conversion ;	Protein processing in endoplasmic reticulum;Vibrio cholerae infection	GO:0033554,cellular response to stress;GO:0065007,biological regulation;GO:0033036,macromolecule localization;GO:0006950,response to stress;GO:0045184,establishment of protein localization;GO:0008104,protein localization;GO:0051641,cellular localization;GO:0019725,cellular homeostasis;GO:0032940,secretion by cell;GO:0051649,establishment of localization in cell;GO:0042592,homeostatic process;GO:0…	GO:0043229,intracellular organelle;GO:0044446,intracellular organelle part;GO:0005783,endoplasmic reticulum;GO:0044444,cytoplasmic part;GO:0031982,vesicle;GO:0048770,pigment granule;GO:0044422,organelle part;GO:0043233,organelle lumen;GO:0005788,endoplasmic reticulum lumen;GO:0044464,cell part;GO:0005790,smooth endoplasmic reticulum;GO:0043227,membrane-bounded organelle;GO:0043231,intracellular m…	GO:0016862,intramolecular oxidoreductase activity, interconverting keto- and enol-groups;GO:0016853,isomerase activity;GO:0005515,protein binding;GO:0003824,catalytic activity;GO:0016860,intramolecular oxidoreductase activity;GO:0003756,protein disulfide isomerase activity;GO:0016864,intramolecular oxidoreductase activity, transposing S-S bonds;GO:0005488,binding	ko05110,Vibrio cholerae infection;ko04141,Protein processing in endoplasmic reticulum
48	tr|A7Z014|A7Z014_BOVIN	TKT protein OS=Bos taurus OX=9913 GN=TKT PE=1 SV=1	tr|A7E3W4|A7E3W4_BOVIN	up	1.77309	0.000101281	regulation of biological process;growth;metabolic process;biological regulation;cellular process	extracellular region part;extracellular region;organelle;cell part;cell;organelle part;membrane-enclosed lumen	binding;catalytic activity	Carbohydrate transport and metabolism ;	Metabolic pathways;Microbial metabolism in diverse environments;Pentose phosphate pathway	GO:0019321,pentose metabolic process;GO:0065007,biological regulation;GO:0019362,pyridine nucleotide metabolic process;GO:0019318,hexose metabolic process;GO:0046365,monosaccharide catabolic process;GO:0046496,nicotinamide nucleotide metabolic process;GO:0046364,monosaccharide biosynthetic process;GO:0044238,primary metabolic process;GO:0015980,energy derivation by oxidation of organic compounds;…	GO:0044446,intracellular organelle part;GO:0005777,peroxisome;GO:0043209,myelin sheath;GO:0031981,nuclear lumen;GO:0031982,vesicle;GO:0044422,organelle part;GO:0043233,organelle lumen;GO:0070062,extracellular vesicular exosome;GO:0044464,cell part;GO:0005654,nucleoplasm;GO:0043231,intracellular membrane-bounded organelle;GO:0031974,membrane-enclosed lumen;GO:0005623,cell;GO:0005634,nucleus;GO:004…	GO:0043169,cation binding;GO:0042803,protein homodimerization activity;GO:0046872,metal ion binding;GO:0042802,identical protein binding;GO:0005515,protein binding;GO:0003824,catalytic activity;GO:0046983,protein dimerization activity;GO:0005488,binding;GO:0043167,ion binding;GO:0016740,transferase activity;GO:0048037,cofactor binding	ko01120,Microbial metabolism in diverse environments;ko00030,Pentose phosphate pathway;ko01100,Metabolic pathways
49	sp|Q3T0P6|PGK1_BOVIN	Phosphoglycerate kinase 1 OS=Bos taurus OX=9913 GN=PGK1 PE=2 SV=3		up	1.71024	0.00103558	developmental process;metabolic process;cellular process	extracellular region part;extracellular region;organelle;cell part;cell	binding;catalytic activity	Carbohydrate transport and metabolism ;	Metabolic pathways;Glycolysis / Gluconeogenesis;Microbial metabolism in diverse environments	GO:0019318,hexose metabolic process;GO:0048731,system development;GO:0044238,primary metabolic process;GO:0046364,monosaccharide biosynthetic process;GO:0009888,tissue development;GO:0019752,carboxylic acid metabolic process;GO:0006066,alcohol metabolic process;GO:0009987,cellular process;GO:0005975,carbohydrate metabolic process;GO:0006094,gluconeogenesis;GO:0030154,cell differentiation;GO:00461…	GO:0044444,cytoplasmic part;GO:0031982,vesicle;GO:0070062,extracellular vesicular exosome;GO:0044464,cell part;GO:0043230,extracellular organelle;GO:0043227,membrane-bounded organelle;GO:0044421,extracellular region part;GO:0044424,intracellular part;GO:0005737,cytoplasm;GO:0005623,cell;GO:0045121,membrane raft;GO:0005829,cytosol;GO:0044425,membrane part;GO:0043226,organelle;GO:0005622,intracellu…	GO:0016301,kinase activity;GO:0032553,ribonucleotide binding;GO:0001883,purine nucleoside binding;GO:0032555,purine ribonucleotide binding;GO:0016772,transferase activity, transferring phosphorus-containing groups;GO:0000166,nucleotide binding;GO:0005515,protein binding;GO:0003824,catalytic activity;GO:0005524,ATP binding;GO:0005488,binding;GO:0001882,nucleoside binding;GO:0017076,purine nucleoti…	ko00010,Glycolysis / Gluconeogenesis;ko01120,Microbial metabolism in diverse environments;ko01100,Metabolic pathways
53	sp|Q3B7N2|ACTN1_BOVIN	Alpha-actinin-1 OS=Bos taurus OX=9913 GN=ACTN1 PE=2 SV=1		up	1.6243	0.00111011	immune system process;regulation of biological process;establishment of localization;cellular component organization or biogenesis;developmental process;multicellular organismal process;cellular process;response to stimulus;biological adhesion;signaling;negative regulation of biological process;localization;metabolic process;biological regulation;death	extracellular region part;organelle;cell part;membrane-enclosed lumen;extracellular region;cell;macromolecular complex;organelle part	protein binding transcription factor activity;binding	Signal transduction mechanisms ; Cytoskeleton ; Cell cycle control, cell division, chromosome partitioning ; General function prediction only ;Cytoskeleton ;	Adherens junction;Regulation of actin cytoskeleton;Arrhythmogenic right ventricular cardiomyopathy (ARVC);Systemic lupus erythematosus;Tight junction;Focal adhesion;Leukocyte transendothelial migration;Amoebiasis	GO:0065007,biological regulation;GO:0048747,muscle fiber development;GO:0007517,muscle organ development;GO:0007160,cell-matrix adhesion;GO:0050793,regulation of developmental process;GO:0009605,response to external stimulus;GO:0048534,hemopoietic or lymphoid organ development;GO:0006950,response to stress;GO:0060341,regulation of cellular localization;GO:0002576,platelet degranulation;GO:0048731…	GO:0044446,intracellular organelle part;GO:0001725,stress fiber;GO:0031982,vesicle;GO:0044464,cell part;GO:0005911,cell-cell junction;GO:0043232,intracellular non-membrane-bounded organelle;GO:0043231,intracellular membrane-bounded organelle;GO:0030055,cell-substrate junction;GO:0030141,secretory granule;GO:0005912,adherens junction;GO:0012505,endomembrane system;GO:0043228,non-membrane-bounded o…	GO:0043169,cation binding;GO:0042803,protein homodimerization activity;GO:0005178,integrin binding;GO:0032403,protein complex binding;GO:0017166,vinculin binding;GO:0005515,protein binding;GO:0003713,transcription coactivator activity;GO:0051393,alpha-actinin binding;GO:0043167,ion binding;GO:0016563,transcription activator activity;GO:0051015,actin filament binding;GO:0003676,nucleic acid bindin…	ko04520,Adherens junction;ko04530,Tight junction;ko04810,Regulation of actin cytoskeleton;ko04670,Leukocyte transendothelial migration;ko04510,Focal adhesion;ko05322,Systemic lupus erythematosus;ko05146,Amoebiasis;ko05412,Arrhythmogenic right ventricular cardiomyopathy (ARVC)
59	tr|A7MB83|A7MB83_BOVIN	PLOD2 protein OS=Bos taurus OX=9913 GN=PLOD2 PE=2 SV=1		down	0.267456	4.59605e-08	response to stimulus;cellular component organization or biogenesis;metabolic process;cellular process	extracellular region part;extracellular region;organelle;cell part;cell;organelle part	binding;catalytic activity		Lysine degradation	GO:0034960,cellular biopolymer metabolic process;GO:0044267,cellular protein metabolic process;GO:0006950,response to stress;GO:0042221,response to chemical stimulus;GO:0032870,cellular response to hormone stimulus;GO:0009719,response to endogenous stimulus;GO:0044238,primary metabolic process;GO:0043062,extracellular structure organization;GO:0043412,biopolymer modification;GO:0044237,cellular m…	GO:0043229,intracellular organelle;GO:0044446,intracellular organelle part;GO:0005783,endoplasmic reticulum;GO:0044444,cytoplasmic part;GO:0031982,vesicle;GO:0044422,organelle part;GO:0070062,extracellular vesicular exosome;GO:0005789,endoplasmic reticulum membrane;GO:0044464,cell part;GO:0005791,rough endoplasmic reticulum;GO:0043230,extracellular organelle;GO:0030867,rough endoplasmic reticulum…	GO:0043169,cation binding;GO:0016706,oxidoreductase activity, acting on paired donors, with incorporation or reduction of molecular oxygen, 2-oxoglutarate as one donor, and incorporation of one atom each of oxygen into both donors;GO:0008475,procollagen-lysine 5-dioxygenase activity;GO:0046872,metal ion binding;GO:0019842,vitamin binding;GO:0031418,L-ascorbic acid binding;GO:0005506,iron ion bind…	ko00310,Lysine degradation
62	sp|Q29RK2|PYC_BOVIN	Pyruvate carboxylase, mitochondrial OS=Bos taurus OX=9913 GN=PC PE=2 SV=2		down	0.542093	0.000784667	reproductive process;reproduction;regulation of biological process;cellular component organization or biogenesis;positive regulation of biological process;cellular process;viral reproduction;negative regulation of biological process;biological regulation;metabolic process	organelle;cell part;cell;organelle part;membrane-enclosed lumen	binding;catalytic activity	Energy production and conversion ;Lipid transport and metabolism ;	Metabolic pathways;Pyruvate metabolism;Citrate cycle (TCA cycle)	GO:0065007,biological regulation;GO:0060255,regulation of macromolecule metabolic process;GO:0019067,viral assembly, maturation, egress, and release;GO:0043648,dicarboxylic acid metabolic process;GO:0019318,hexose metabolic process;GO:0022415,viral reproductive process;GO:0044238,primary metabolic process;GO:0046364,monosaccharide biosynthetic process;GO:0046483,heterocycle metabolic process;GO:0…	GO:0043229,intracellular organelle;GO:0044446,intracellular organelle part;GO:0019866,organelle inner membrane;GO:0044444,cytoplasmic part;GO:0031967,organelle envelope;GO:0044422,organelle part;GO:0043233,organelle lumen;GO:0031980,mitochondrial lumen;GO:0044464,cell part;GO:0005759,mitochondrial matrix;GO:0031090,organelle membrane;GO:0043227,membrane-bounded organelle;GO:0043231,intracellular …	GO:0032553,ribonucleotide binding;GO:0043169,cation binding;GO:0001883,purine nucleoside binding;GO:0033293,monocarboxylic acid binding;GO:0005515,protein binding;GO:0003824,catalytic activity;GO:0016879,ligase activity, forming carbon-nitrogen bonds;GO:0043167,ion binding;GO:0032559,adenyl ribonucleotide binding;GO:0003677,DNA binding;GO:0003676,nucleic acid binding;GO:0019842,vitamin binding;GO…	ko00020,Citrate cycle (TCA cycle);ko01100,Metabolic pathways;ko00620,Pyruvate metabolism
63	tr|G3X6L9|G3X6L9_BOVIN	Glutamyl-prolyl-tRNA synthetase OS=Bos taurus OX=9913 GN=EPRS PE=1 SV=1		up	1.52531	0.00173047	immune system process;regulation of biological process;cellular component organization or biogenesis;cellular process;response to stimulus;negative regulation of biological process;biological regulation;metabolic process	macromolecular complex;cell part;cell	binding;catalytic activity	Translation, ribosomal structure and biogenesis ;	Metabolic pathways;Porphyrin and chlorophyll metabolism;Aminoacyl-tRNA biosynthesis	GO:0065007,biological regulation;GO:0034960,cellular biopolymer metabolic process;GO:0010558,negative regulation of macromolecule biosynthetic process;GO:0017148,negative regulation of translation;GO:0006399,tRNA metabolic process;GO:0031326,regulation of cellular biosynthetic process;GO:0031324,negative regulation of cellular metabolic process;GO:0009892,negative regulation of metabolic process;…	GO:0030529,ribonucleoprotein complex;GO:0044424,intracellular part;GO:0043234,protein complex;GO:0044444,cytoplasmic part;GO:0005737,cytoplasm;GO:0005623,cell;GO:0032991,macromolecular complex;GO:0005829,cytosol;GO:0005622,intracellular;GO:0044464,cell part;GO:0016020,membrane	GO:0032553,ribonucleotide binding;GO:0001883,purine nucleoside binding;GO:0032555,purine ribonucleotide binding;GO:0016876,ligase activity, forming aminoacyl-tRNA and related compounds;GO:0016875,ligase activity, forming carbon-oxygen bonds;GO:0000166,nucleotide binding;GO:0005515,protein binding;GO:0003824,catalytic activity;GO:0005524,ATP binding;GO:0005488,binding;GO:0001882,nucleoside binding…	ko00970,Aminoacyl-tRNA biosynthesis;ko00860,Porphyrin and chlorophyll metabolism;ko01100,Metabolic pathways
64	sp|P10096|G3P_BOVIN	Glyceraldehyde-3-phosphate dehydrogenase OS=Bos taurus OX=9913 GN=GAPDH PE=1 SV=4		up	1.77439	0.00349912	regulation of biological process;cellular component organization or biogenesis;metabolic process;biological regulation;death;cellular process	organelle;cell part;cell	binding;catalytic activity	Carbohydrate transport and metabolism ;	Metabolic pathways;Alzheimer's disease;Glycolysis / Gluconeogenesis;Microbial metabolism in diverse environments	GO:0065007,biological regulation;GO:0060255,regulation of macromolecule metabolic process;GO:0019318,hexose metabolic process;GO:0046365,monosaccharide catabolic process;GO:0044238,primary metabolic process;GO:0031326,regulation of cellular biosynthetic process;GO:0050821,protein stabilization;GO:0006007,glucose catabolic process;GO:0043283,biopolymer metabolic process;GO:0009889,regulation of bi…	GO:0043229,intracellular organelle;GO:0044444,cytoplasmic part;GO:0044464,cell part;GO:0043227,membrane-bounded organelle;GO:0043232,intracellular non-membrane-bounded organelle;GO:0043231,intracellular membrane-bounded organelle;GO:0044424,intracellular part;GO:0005737,cytoplasm;GO:0015630,microtubule cytoskeleton;GO:0005634,nucleus;GO:0005623,cell;GO:0005829,cytosol;GO:0043226,organelle;GO:0005…	GO:0000166,nucleotide binding;GO:0016903,oxidoreductase activity, acting on the aldehyde or oxo group of donors;GO:0008017,microtubule binding;GO:0005515,protein binding;GO:0003824,catalytic activity;GO:0005488,binding;GO:0051287,NAD or NADH binding;GO:0016620,oxidoreductase activity, acting on the aldehyde or oxo group of donors, NAD or NADP as acceptor;GO:0008092,cytoskeletal protein binding;GO…	ko05010,Alzheimer's disease;ko00010,Glycolysis / Gluconeogenesis;ko01120,Microbial metabolism in diverse environments;ko01100,Metabolic pathways
65	tr|F1MUZ9|F1MUZ9_BOVIN	60 kDa heat shock protein, mitochondrial OS=Bos taurus OX=9913 GN=HSPD1 PE=1 SV=1		up	1.83381	0.000169722	multi-organism process;positive regulation of biological process;developmental process;multicellular organismal process;cellular process;signaling;viral reproduction;negative regulation of biological process;biological regulation;metabolic process;death;immune system process;regulation of biological process;cellular component organization or biogenesis;cell proliferation;response to stimulus	extracellular region part;organelle;cell part;membrane-enclosed lumen;extracellular region;cell;macromolecular complex;organelle part	binding;catalytic activity	Posttranslational modification, protein turnover, chaperones ;	RNA degradation;Type I diabetes mellitus	GO:0031349,positive regulation of defense response;GO:0034960,cellular biopolymer metabolic process;GO:0031347,regulation of defense response;GO:0043279,response to alkaloid;GO:0042221,response to chemical stimulus;GO:0045321,leukocyte activation;GO:0002694,regulation of leukocyte activation;GO:0048731,system development;GO:0052548,regulation of endopeptidase activity;GO:0002252,immune effector p…	GO:0044446,intracellular organelle part;GO:0031967,organelle envelope;GO:0043209,myelin sheath;GO:0031982,vesicle;GO:0044422,organelle part;GO:0043233,organelle lumen;GO:0070062,extracellular vesicular exosome;GO:0031980,mitochondrial lumen;GO:0044464,cell part;GO:0005905,coated pit;GO:0005794,Golgi apparatus;GO:0005769,early endosome;GO:0043231,intracellular membrane-bounded organelle;GO:0005739…	GO:0001883,purine nucleoside binding;GO:0017111,nucleoside-triphosphatase activity;GO:0005515,protein binding;GO:0031625,ubiquitin protein ligase binding;GO:0003677,DNA binding;GO:0016817,hydrolase activity, acting on acid anhydrides;GO:0003676,nucleic acid binding;GO:0000166,nucleotide binding;GO:0003723,RNA binding;GO:0046982,protein heterodimerization activity;GO:0005524,ATP binding;GO:0017076…	ko04940,Type I diabetes mellitus;ko03018,RNA degradation
66	tr|F1N1A9|F1N1A9_BOVIN	Integrin alpha-V OS=Bos taurus OX=9913 GN=ITGAV PE=3 SV=2	sp|P80746|ITAV_BOVIN	down	0.428917	0.00016164	reproduction;multi-organism process;positive regulation of biological process;developmental process;multicellular organismal process;cellular process;growth;signaling;viral reproduction;negative regulation of biological process;metabolic process;biological regulation;reproductive process;immune system process;regulation of biological process;cellular component organization or biogenesis;establish…	extracellular region part;extracellular region;organelle;macromolecular complex;cell part;cell	molecular transducer activity;transporter activity;binding		Cell adhesion molecules (CAMs);Phagosome;Regulation of actin cytoskeleton;Arrhythmogenic right ventricular cardiomyopathy (ARVC);Focal adhesion;Hypertrophic cardiomyopathy (HCM);Small cell lung cancer;ECM-receptor interaction;Dilated cardiomyopathy;Pathways in cancer	GO:0016477,cell migration;GO:0034220,ion transmembrane transport;GO:0050748,negative regulation of lipoprotein metabolic process;GO:0022415,viral reproductive process;GO:0010558,negative regulation of macromolecule biosynthetic process;GO:0010869,regulation of receptor biosynthetic process;GO:0042221,response to chemical stimulus;GO:0048731,system development;GO:0045714,regulation of low-density …	GO:0031256,leading edge membrane;GO:0031982,vesicle;GO:0001726,ruffle;GO:0070062,extracellular vesicular exosome;GO:0044464,cell part;GO:0044463,cell projection part;GO:0043231,intracellular membrane-bounded organelle;GO:0032587,ruffle membrane;GO:0030055,cell-substrate junction;GO:0005623,cell;GO:0044425,membrane part;GO:0005912,adherens junction;GO:0031258,lamellipodium membrane;GO:0005576,extr…	GO:0043169,cation binding;GO:0019901,protein kinase binding;GO:0004872,receptor activity;GO:0001968,fibronectin binding;GO:0015075,ion transmembrane transporter activity;GO:0046873,metal ion transmembrane transporter activity;GO:0050431,transforming growth factor beta binding;GO:0005515,protein binding;GO:0050840,extracellular matrix binding;GO:0043167,ion binding;GO:0060089,molecular transducer …	ko05410,Hypertrophic cardiomyopathy (HCM);ko04810,Regulation of actin cytoskeleton;ko05414,Dilated cardiomyopathy;ko05200,Pathways in cancer;ko04510,Focal adhesion;ko05222,Small cell lung cancer;ko04514,Cell adhesion molecules (CAMs);ko04512,ECM-receptor interaction;ko05412,Arrhythmogenic right ventricular cardiomyopathy (ARVC);ko04145,Phagosome
67	sp|P46193|ANXA1_BOVIN	Annexin A1 OS=Bos taurus OX=9913 GN=ANXA1 PE=1 SV=2		down	0.660595	4.68392e-05	reproduction;positive regulation of biological process;developmental process;multicellular organismal process;cellular process;growth;signaling;negative regulation of biological process;metabolic process;biological regulation;death;reproductive process;immune system process;regulation of biological process;cellular component organization or biogenesis;establishment of localization;cell proliferat…	extracellular region part;organelle;cell part;membrane-enclosed lumen;extracellular region;cell;macromolecular complex;organelle part	enzyme regulator activity;structural molecule activity;binding;catalytic activity			GO:0016477,cell migration;GO:0048747,muscle fiber development;GO:0007517,muscle organ development;GO:0034960,cellular biopolymer metabolic process;GO:0000726,non-recombinational repair;GO:0031347,regulation of defense response;GO:0003001,generation of a signal involved in cell-cell signaling;GO:0034220,ion transmembrane transport;GO:0022604,regulation of cell morphogenesis;GO:0007267,cell-cell si…	GO:0044446,intracellular organelle part;GO:0031967,organelle envelope;GO:0031982,vesicle;GO:0005764,lysosome;GO:0044464,cell part;GO:0005654,nucleoplasm;GO:0043232,intracellular non-membrane-bounded organelle;GO:0043231,intracellular membrane-bounded organelle;GO:0005739,mitochondrion;GO:0030055,cell-substrate junction;GO:0044429,mitochondrial part;GO:0005912,adherens junction;GO:0012505,endomemb…	GO:0043169,cation binding;GO:0042803,protein homodimerization activity;GO:0017111,nucleoside-triphosphatase activity;GO:0008094,DNA-dependent ATPase activity;GO:0008289,lipid binding;GO:0043566,structure-specific DNA binding;GO:0005515,protein binding;GO:0003824,catalytic activity;GO:0043167,ion binding;GO:0005543,phospholipid binding;GO:0030234,enzyme regulator activity;GO:0004857,enzyme inhibit…
70	tr|E1B7R4|E1B7R4_BOVIN	Eukaryotic translation initiation factor 3 subunit A OS=Bos taurus OX=9913 GN=EIF3A PE=3 SV=2		up	1.67225	0.00907023	regulation of biological process;cellular component organization or biogenesis;metabolic process;biological regulation;cellular process	organelle;macromolecular complex;cell part;cell;organelle part;membrane-enclosed lumen	structural molecule activity;binding		RNA transport	GO:0065007,biological regulation;GO:0060255,regulation of macromolecule metabolic process;GO:0001731,formation of translation preinitiation complex;GO:0034960,cellular biopolymer metabolic process;GO:0044238,primary metabolic process;GO:0034621,cellular macromolecular complex subunit organization;GO:0031326,regulation of cellular biosynthetic process;GO:0043283,biopolymer metabolic process;GO:000…	GO:0043229,intracellular organelle;GO:0044446,intracellular organelle part;GO:0030529,ribonucleoprotein complex;GO:0033290,eukaryotic 48S preinitiation complex;GO:0044444,cytoplasmic part;GO:0005730,nucleolus;GO:0016282,eukaryotic 43S preinitiation complex;GO:0031981,nuclear lumen;GO:0044422,organelle part;GO:0043233,organelle lumen;GO:0044464,cell part;GO:0043227,membrane-bounded organelle;GO:00…	GO:0003743,translation initiation factor activity;GO:0005198,structural molecule activity;GO:0008135,translation factor activity, nucleic acid binding;GO:0003676,nucleic acid binding;GO:0045182,translation regulator activity;GO:0005515,protein binding;GO:0005488,binding	ko03013,RNA transport
72	tr|F1MT25|F1MT25_BOVIN	High density lipoprotein binding protein OS=Bos taurus OX=9913 GN=HDLBP PE=1 SV=2		down	0.370332	4.05279e-06	establishment of localization;localization;metabolic process	extracellular region part;extracellular region;organelle;macromolecular complex;cell part;cell	binding			GO:0051234,establishment of localization;GO:0008202,steroid metabolic process;GO:0008203,cholesterol metabolic process;GO:0006629,lipid metabolic process;GO:0006066,alcohol metabolic process;GO:0016125,sterol metabolic process;GO:0009058,biosynthetic process;GO:0051179,localization;GO:0044238,primary metabolic process;GO:0009987,cellular process;GO:0044255,cellular lipid metabolic process;GO:0044…	GO:0043229,intracellular organelle;GO:0032994,protein-lipid complex;GO:0044464,cell part;GO:0043227,membrane-bounded organelle;GO:0044421,extracellular region part;GO:0043231,intracellular membrane-bounded organelle;GO:0005615,extracellular space;GO:0044424,intracellular part;GO:0005737,cytoplasm;GO:0005623,cell;GO:0032991,macromolecular complex;GO:0034364,high-density lipoprotein particle;GO:000…	GO:0008289,lipid binding;GO:0005515,protein binding;GO:0005488,binding
75	sp|A7MBJ5|CAND1_BOVIN	Cullin-associated NEDD8-dissociated protein 1 OS=Bos taurus OX=9913 GN=CAND1 PE=2 SV=1		up	1.57796	0.00379412	regulation of biological process;cellular component organization or biogenesis;positive regulation of biological process;developmental process;metabolic process;biological regulation;cellular process	extracellular region part;organelle;cell part;membrane-enclosed lumen;extracellular region;cell;macromolecular complex;organelle part	binding			GO:0065007,biological regulation;GO:0034960,cellular biopolymer metabolic process;GO:0010628,positive regulation of gene expression;GO:0045893,positive regulation of transcription, DNA-dependent;GO:0031326,regulation of cellular biosynthetic process;GO:0009891,positive regulation of biosynthetic process;GO:0043283,biopolymer metabolic process;GO:0043086,negative regulation of catalytic activity;G…	GO:0044446,intracellular organelle part;GO:0000151,ubiquitin ligase complex;GO:0031461,cullin-RING ubiquitin ligase complex;GO:0031981,nuclear lumen;GO:0031982,vesicle;GO:0044422,organelle part;GO:0043233,organelle lumen;GO:0070062,extracellular vesicular exosome;GO:0044464,cell part;GO:0005654,nucleoplasm;GO:0005794,Golgi apparatus;GO:0043231,intracellular membrane-bounded organelle;GO:0031974,m…	GO:0005515,protein binding;GO:0005488,binding
77	tr|E9RHW1|E9RHW1_BOVIN	Heat shock 27kDa protein 1 OS=Bos taurus OX=9913 GN=HSPB1 PE=2 SV=1	sp|Q3T149|HSPB1_BOVIN	up	1.57549	0.00840949	regulation of biological process;multi-organism process;positive regulation of biological process;developmental process;multicellular organismal process;cellular process;response to stimulus;biological adhesion;signaling;localization;locomotion;biological regulation;metabolic process	extracellular region part;extracellular region;organelle;macromolecular complex;cell part;cell;organelle part	enzyme regulator activity;binding		VEGF signaling pathway;MAPK signaling pathway;Amoebiasis	GO:0065007,biological regulation;GO:0045766,positive regulation of angiogenesis;GO:0034960,cellular biopolymer metabolic process;GO:0050793,regulation of developmental process;GO:0009605,response to external stimulus;GO:0006950,response to stress;GO:0042221,response to chemical stimulus;GO:0070527,platelet aggregation;GO:0009607,response to biotic stimulus;GO:0031326,regulation of cellular biosyn…	GO:0044446,intracellular organelle part;GO:0030017,sarcomere;GO:0031982,vesicle;GO:0044422,organelle part;GO:0070062,extracellular vesicular exosome;GO:0044464,cell part;GO:0031674,I band;GO:0043232,intracellular non-membrane-bounded organelle;GO:0043231,intracellular membrane-bounded organelle;GO:0030055,cell-substrate junction;GO:0005623,cell;GO:0005634,nucleus;GO:0044425,membrane part;GO:00059…	GO:0019207,kinase regulator activity;GO:0032182,small conjugating protein binding;GO:0019901,protein kinase binding;GO:0042802,identical protein binding;GO:0019887,protein kinase regulator activity;GO:0004860,protein kinase inhibitor activity;GO:0005515,protein binding;GO:0019210,kinase inhibitor activity;GO:0005488,binding;GO:0043130,ubiquitin binding;GO:0019899,enzyme binding;GO:0030234,enzyme …	ko04370,VEGF signaling pathway;ko04010,MAPK signaling pathway;ko05146,Amoebiasis
81	tr|E1BKX1|E1BKX1_BOVIN	Cell migration inducing hyaluronan binding protein OS=Bos taurus OX=9913 GN=CEMIP PE=4 SV=1		down	0.426883	1.43066e-08	regulation of biological process;establishment of localization;positive regulation of biological process;multicellular organismal process;cellular process;negative regulation of biological process;localization;locomotion;biological regulation;metabolic process	extracellular region;organelle;cell part;cell;organelle part	binding;catalytic activity		Other types of O-glycan biosynthesis	GO:0065007,biological regulation;GO:0001934,positive regulation of protein amino acid phosphorylation;GO:0006023,aminoglycan biosynthetic process;GO:0030203,glycosaminoglycan metabolic process;GO:0051924,regulation of calcium ion transport;GO:0043283,biopolymer metabolic process;GO:0043284,biopolymer biosynthetic process;GO:0040012,regulation of locomotion;GO:0043170,macromolecule metabolic proce…	GO:0044446,intracellular organelle part;GO:0030136,clathrin-coated vesicle;GO:0031982,vesicle;GO:0044422,organelle part;GO:0044464,cell part;GO:0005905,coated pit;GO:0043231,intracellular membrane-bounded organelle;GO:0005623,cell;GO:0005634,nucleus;GO:0044425,membrane part;GO:0012505,endomembrane system;GO:0005576,extracellular region;GO:0030659,cytoplasmic vesicle membrane;GO:0031988,membrane-b…	GO:0016798,hydrolase activity, acting on glycosyl bonds;GO:0005515,protein binding;GO:0003824,catalytic activity;GO:0030276,clathrin binding;GO:0030247,polysaccharide binding;GO:0005488,binding;GO:0004553,hydrolase activity, hydrolyzing O-glycosyl compounds;GO:0015929,hexosaminidase activity;GO:0042277,peptide binding;GO:0005048,signal sequence binding;GO:0004415,hyalurononglucosaminidase activit…	ko00514,Other types of O-glycan biosynthesis
83	sp|P02465|CO1A2_BOVIN	Collagen alpha-2(I) chain OS=Bos taurus OX=9913 GN=COL1A2 PE=1 SV=2		down	0.0766676	3.00611e-09	immune system process;regulation of biological process;establishment of localization;cellular component organization or biogenesis;developmental process;multicellular organismal process;cellular process;response to stimulus;signaling;localization;locomotion;metabolic process;biological regulation	extracellular region part;extracellular region;organelle;cell part;cell;organelle part;membrane-enclosed lumen	binding		ECM-receptor interaction;Focal adhesion;Amoebiasis;Protein digestion and absorption	GO:0065007,biological regulation;GO:0016477,cell migration;GO:0030199,collagen fibril organization;GO:0048870,cell motility;GO:0009605,response to external stimulus;GO:0007167,enzyme linked receptor protein signaling pathway;GO:0006950,response to stress;GO:0048731,system development;GO:0009888,tissue development;GO:0007264,small GTPase mediated signal transduction;GO:0007154,cell communication;G…	GO:0043229,intracellular organelle;GO:0044446,intracellular organelle part;GO:0005783,endoplasmic reticulum;GO:0044444,cytoplasmic part;GO:0031982,vesicle;GO:0044422,organelle part;GO:0043233,organelle lumen;GO:0070062,extracellular vesicular exosome;GO:0005581,collagen;GO:0005788,endoplasmic reticulum lumen;GO:0044464,cell part;GO:0043230,extracellular organelle;GO:0043227,membrane-bounded organ…	GO:0030674,protein binding, bridging;GO:0042802,identical protein binding;GO:0005515,protein binding;GO:0048407,platelet-derived growth factor binding;GO:0005488,binding;GO:0019838,growth factor binding	ko04974,Protein digestion and absorption;ko04510,Focal adhesion;ko04512,ECM-receptor interaction;ko05146,Amoebiasis
84	sp|P00829|ATPB_BOVIN	ATP synthase subunit beta, mitochondrial OS=Bos taurus OX=9913 GN=ATP5F1B PE=1 SV=2		up	1.90859	0.00606505	regulation of biological process;establishment of localization;cellular component organization or biogenesis;developmental process;multicellular organismal process;cellular process;biological adhesion;negative regulation of biological process;localization;locomotion;metabolic process;biological regulation	extracellular region part;organelle;cell part;membrane-enclosed lumen;extracellular region;cell;macromolecular complex;organelle part	transporter activity;binding;catalytic activity	Energy production and conversion ;	Metabolic pathways;Alzheimer's disease;Oxidative phosphorylation;Parkinson's disease;Huntington's disease	GO:0065007,biological regulation;GO:0050801,ion homeostasis;GO:0016477,cell migration;GO:0048870,cell motility;GO:0034220,ion transmembrane transport;GO:0001649,osteoblast differentiation;GO:0048731,system development;GO:0019725,cellular homeostasis;GO:0009150,purine ribonucleotide metabolic process;GO:0046483,heterocycle metabolic process;GO:0007162,negative regulation of cell adhesion;GO:000914…	GO:0044446,intracellular organelle part;GO:0031967,organelle envelope;GO:0043209,myelin sheath;GO:0031982,vesicle;GO:0033178,proton-transporting two-sector ATPase complex, catalytic domain;GO:0044422,organelle part;GO:0043233,organelle lumen;GO:0070062,extracellular vesicular exosome;GO:0031980,mitochondrial lumen;GO:0044464,cell part;GO:0043231,intracellular membrane-bounded organelle;GO:0005739…	GO:0043492,ATPase activity, coupled to movement of substances;GO:0001883,purine nucleoside binding;GO:0017111,nucleoside-triphosphatase activity;GO:0005515,protein binding;GO:0022857,transmembrane transporter activity;GO:0022804,active transmembrane transporter activity;GO:0008324,cation transmembrane transporter activity;GO:0016817,hydrolase activity, acting on acid anhydrides;GO:0015405,P-P-bon…	ko05010,Alzheimer's disease;ko00190,Oxidative phosphorylation;ko05012,Parkinson's disease;ko05016,Huntington's disease;ko01100,Metabolic pathways
92	sp|P61286|PABP1_BOVIN	Polyadenylate-binding protein 1 OS=Bos taurus OX=9913 GN=PABPC1 PE=2 SV=1		up	1.92039	0.00185303	reproductive process;reproduction;regulation of biological process;positive regulation of biological process;cellular process;viral reproduction;negative regulation of biological process;biological regulation;metabolic process	extracellular region part;extracellular region;organelle;macromolecular complex;cell part;cell;organelle part	translation regulator activity;binding	General function prediction only ;	RNA transport	GO:0009894,regulation of catabolic process;GO:0065007,biological regulation;GO:0034960,cellular biopolymer metabolic process;GO:0050684,regulation of mRNA processing;GO:0031326,regulation of cellular biosynthetic process;GO:0050685,positive regulation of mRNA processing;GO:0009891,positive regulation of biosynthetic process;GO:0009892,negative regulation of metabolic process;GO:0043283,biopolymer…	GO:0005681,spliceosomal complex;GO:0044446,intracellular organelle part;GO:0030529,ribonucleoprotein complex;GO:0031982,vesicle;GO:0044422,organelle part;GO:0070062,extracellular vesicular exosome;GO:0044464,cell part;GO:0043231,intracellular membrane-bounded organelle;GO:0030055,cell-substrate junction;GO:0005623,cell;GO:0005634,nucleus;GO:0044425,membrane part;GO:0005912,adherens junction;GO:00…	GO:0003729,mRNA binding;GO:0008266,poly(U) RNA binding;GO:0008135,translation factor activity, nucleic acid binding;GO:0003676,nucleic acid binding;GO:0008494,translation activator activity;GO:0045182,translation regulator activity;GO:0000166,nucleotide binding;GO:0070717,poly-purine tract binding;GO:0003723,RNA binding;GO:0005515,protein binding;GO:0005488,binding;GO:0008143,poly(A) RNA binding;…	ko03013,RNA transport
101	sp|Q3ZCH0|GRP75_BOVIN	Stress-70 protein, mitochondrial OS=Bos taurus OX=9913 GN=HSPA9 PE=2 SV=1		up	1.71434	0.0383841	response to stimulus;regulation of biological process;establishment of localization;cellular component organization or biogenesis;negative regulation of biological process;localization;metabolic process;biological regulation;death;cellular process	extracellular region part;extracellular region;organelle;cell part;cell;organelle part;membrane-enclosed lumen	binding	Posttranslational modification, protein turnover, chaperones ;	RNA degradation	GO:0043067,regulation of programmed cell death;GO:0065007,biological regulation;GO:0010941,regulation of cell death;GO:0034960,cellular biopolymer metabolic process;GO:0050793,regulation of developmental process;GO:0033036,macromolecule localization;GO:0046907,intracellular transport;GO:0042221,response to chemical stimulus;GO:0044238,primary metabolic process;GO:0007005,mitochondrion organizatio…	GO:0044446,intracellular organelle part;GO:0043209,myelin sheath;GO:0031981,nuclear lumen;GO:0031982,vesicle;GO:0044422,organelle part;GO:0043233,organelle lumen;GO:0070062,extracellular vesicular exosome;GO:0031980,mitochondrial lumen;GO:0044464,cell part;GO:0043232,intracellular non-membrane-bounded organelle;GO:0043231,intracellular membrane-bounded organelle;GO:0005739,mitochondrion;GO:003005…	GO:0032553,ribonucleotide binding;GO:0001883,purine nucleoside binding;GO:0005515,protein binding;GO:0019899,enzyme binding;GO:0032559,adenyl ribonucleotide binding;GO:0031625,ubiquitin protein ligase binding;GO:0019838,growth factor binding;GO:0031072,heat shock protein binding;GO:0017134,fibroblast growth factor binding;GO:0032555,purine ribonucleotide binding;GO:0000166,nucleotide binding;GO:0…	ko03018,RNA degradation
102	tr|Q3MHK9|Q3MHK9_BOVIN	Fascin OS=Bos taurus OX=9913 GN=FSCN1 PE=1 SV=1		up	1.64461	0.0170665	cell proliferation;regulation of biological process;cellular component organization or biogenesis;positive regulation of biological process;locomotion;localization;biological regulation;cellular process	extracellular region part;extracellular region;organelle;macromolecular complex;cell part;cell;organelle part	binding			GO:0065007,biological regulation;GO:0060491,regulation of cell projection assembly;GO:0035088,establishment or maintenance of apical/basal cell polarity;GO:0016477,cell migration;GO:0051094,positive regulation of developmental process;GO:0048870,cell motility;GO:0050793,regulation of developmental process;GO:0000902,cell morphogenesis;GO:0030029,actin filament-based process;GO:0010591,regulation …	GO:0044446,intracellular organelle part;GO:0001725,stress fiber;GO:0043209,myelin sheath;GO:0031982,vesicle;GO:0001726,ruffle;GO:0044422,organelle part;GO:0070062,extracellular vesicular exosome;GO:0044464,cell part;GO:0044463,cell projection part;GO:0005911,cell-cell junction;GO:0043232,intracellular non-membrane-bounded organelle;GO:0005623,cell;GO:0044425,membrane part;GO:0005576,extracellular…	GO:0008092,cytoskeletal protein binding;GO:0030674,protein binding, bridging;GO:0005515,protein binding;GO:0008144,drug binding;GO:0051015,actin filament binding;GO:0003779,actin binding;GO:0005488,binding
103	tr|F1MPD1|F1MPD1_BOVIN	Mannose receptor C type 2 OS=Bos taurus OX=9913 GN=MRC2 PE=4 SV=1		down	0.637115	0.0283242	establishment of localization;cellular component organization or biogenesis;developmental process;localization;metabolic process;multicellular organismal process;cellular process	cell part;cell	binding		Phagosome	GO:0044259,multicellular organismal macromolecule metabolic process;GO:0032502,developmental process;GO:0001501,skeletal system development;GO:0001649,osteoblast differentiation;GO:0010324,membrane invagination;GO:0048731,system development;GO:0048869,cellular developmental process;GO:0032501,multicellular organismal process;GO:0030574,collagen catabolic process;GO:0016044,membrane organization;G…	GO:0030055,cell-substrate junction;GO:0005925,focal adhesion;GO:0005623,cell;GO:0016323,basolateral plasma membrane;GO:0044425,membrane part;GO:0005912,adherens junction;GO:0005886,plasma membrane;GO:0044464,cell part;GO:0005924,cell-substrate adherens junction;GO:0030054,cell junction;GO:0070161,anchoring junction;GO:0031224,intrinsic to membrane;GO:0016021,integral to membrane;GO:0044459,plasma…	GO:0005515,protein binding;GO:0005518,collagen binding;GO:0030246,carbohydrate binding;GO:0005488,binding	ko04145,Phagosome
104	tr|F1MM34|F1MM34_BOVIN	Catenin alpha-1 OS=Bos taurus OX=9913 GN=CTNNA1 PE=4 SV=2		down	0.389476	0.000102869	reproduction;positive regulation of biological process;developmental process;multicellular organismal process;cellular process;signaling;negative regulation of biological process;biological regulation;reproductive process;regulation of biological process;cellular component organization or biogenesis;rhythmic process;cell proliferation;biological adhesion;response to stimulus;locomotion;localizati…	organelle;macromolecular complex;cell part;cell	structural molecule activity;binding		Adherens junction;Leukocyte transendothelial migration;Arrhythmogenic right ventricular cardiomyopathy (ARVC);Endometrial cancer;Bacterial invasion of epithelial cells;Tight junction;Pathways in cancer	GO:0046546,development of primary male sexual characteristics;GO:0046661,male sex differentiation;GO:0042221,response to chemical stimulus;GO:0048731,system development;GO:0051239,regulation of multicellular organismal process;GO:0000904,cell morphogenesis involved in differentiation;GO:0031102,neuron projection regeneration;GO:0008285,negative regulation of cell proliferation;GO:0007548,sex diff…	GO:0014704,intercalated disc;GO:0031982,vesicle;GO:0016600,flotillin complex;GO:0044464,cell part;GO:0005911,cell-cell junction;GO:0005794,Golgi apparatus;GO:0043232,intracellular non-membrane-bounded organelle;GO:0043231,intracellular membrane-bounded organelle;GO:0001669,acrosomal vesicle;GO:0030055,cell-substrate junction;GO:0005623,cell;GO:0045121,membrane raft;GO:0030141,secretory granule;GO…	GO:0045295,gamma-catenin binding;GO:0017166,vinculin binding;GO:0005515,protein binding;GO:0050839,cell adhesion molecule binding;GO:0005488,binding;GO:0005198,structural molecule activity;GO:0008092,cytoskeletal protein binding;GO:0008013,beta-catenin binding;GO:0045296,cadherin binding;GO:0051015,actin filament binding;GO:0003779,actin binding	ko04520,Adherens junction;ko04530,Tight junction;ko05213,Endometrial cancer;ko05100,Bacterial invasion of epithelial cells;ko04670,Leukocyte transendothelial migration;ko05200,Pathways in cancer;ko05412,Arrhythmogenic right ventricular cardiomyopathy (ARVC)
108	tr|G5E631|G5E631_BOVIN	DEAD-box helicase 3, X-linked OS=Bos taurus OX=9913 GN=DDX3X PE=1 SV=1		up	1.60852	0.000558968	reproduction;multi-organism process;positive regulation of biological process;multicellular organismal process;cellular process;growth;signaling;viral reproduction;negative regulation of biological process;biological regulation;metabolic process;death;immune system process;reproductive process;regulation of biological process;cellular component organization or biogenesis;response to stimulus	extracellular region part;organelle;cell part;membrane-enclosed lumen;extracellular region;cell;macromolecular complex;organelle part	binding;catalytic activity	Replication, recombination and repair ; Transcription ; Translation, ribosomal structure and biogenesis ;	RIG-I-like receptor signaling pathway	GO:0034960,cellular biopolymer metabolic process;GO:0010628,positive regulation of gene expression;GO:0045893,positive regulation of transcription, DNA-dependent;GO:0010558,negative regulation of macromolecule biosynthetic process;GO:0045926,negative regulation of growth;GO:0017148,negative regulation of translation;GO:0031326,regulation of cellular biosynthetic process;GO:0052548,regulation of e…	GO:0044446,intracellular organelle part;GO:0030529,ribonucleoprotein complex;GO:0031967,organelle envelope;GO:0031981,nuclear lumen;GO:0031982,vesicle;GO:0016607,nuclear speck;GO:0044422,organelle part;GO:0043233,organelle lumen;GO:0070062,extracellular vesicular exosome;GO:0044464,cell part;GO:0005654,nucleoplasm;GO:0043232,intracellular non-membrane-bounded organelle;GO:0043231,intracellular me…	GO:0001883,purine nucleoside binding;GO:0043021,ribonucleoprotein binding;GO:0017111,nucleoside-triphosphatase activity;GO:0008094,DNA-dependent ATPase activity;GO:0070717,poly-purine tract binding;GO:0005515,protein binding;GO:0003724,RNA helicase activity;GO:0003677,DNA binding;GO:0016817,hydrolase activity, acting on acid anhydrides;GO:0003729,mRNA binding;GO:0003676,nucleic acid binding;GO:00…	ko04622,RIG-I-like receptor signaling pathway
110	tr|F1N7I5|F1N7I5_BOVIN	Nuclear mitotic apparatus protein 1 OS=Bos taurus OX=9913 GN=NUMA1 PE=1 SV=2		down	0.543984	0.0160745	cellular component organization or biogenesis;cellular process	extracellular region part;extracellular region;organelle;cell part;cell;organelle part;membrane-enclosed lumen	structural molecule activity;binding			GO:0051325,interphase;GO:0006996,organelle organization;GO:0006997,nucleus organization;GO:0022402,cell cycle process;GO:0009987,cellular process;GO:0000278,mitotic cell cycle;GO:0000086,G2/M transition of mitotic cell cycle;GO:0022403,cell cycle phase;GO:0016043,cellular component organization;GO:0007049,cell cycle;GO:0051329,interphase of mitotic cell cycle	GO:0044446,intracellular organelle part;GO:0005938,cell cortex;GO:0031981,nuclear lumen;GO:0031982,vesicle;GO:0044422,organelle part;GO:0043233,organelle lumen;GO:0070062,extracellular vesicular exosome;GO:0044464,cell part;GO:0005654,nucleoplasm;GO:0005815,microtubule organizing center;GO:0005813,centrosome;GO:0043232,intracellular non-membrane-bounded organelle;GO:0043231,intracellular membrane…	GO:0005198,structural molecule activity;GO:0005515,protein binding;GO:0005488,binding
115	tr|F1N0E5|F1N0E5_BOVIN	T-complex protein 1 subunit delta OS=Bos taurus OX=9913 GN=CCT4 PE=3 SV=2		up	1.53959	0.00166671	reproductive process;reproduction;regulation of biological process;cellular component organization or biogenesis;positive regulation of biological process;multicellular organismal process;cellular process;biological regulation;metabolic process	extracellular region part;organelle;cell part;membrane-enclosed lumen;extracellular region;cell;macromolecular complex;organelle part	binding	Posttranslational modification, protein turnover, chaperones ;		GO:0051338,regulation of transferase activity;GO:0065007,biological regulation;GO:0032210,regulation of telomere maintenance via telomerase;GO:0034960,cellular biopolymer metabolic process;GO:0031326,regulation of cellular biosynthetic process;GO:0050821,protein stabilization;GO:0009891,positive regulation of biosynthetic process;GO:0043283,biopolymer metabolic process;GO:0043170,macromolecule me…	GO:0044446,intracellular organelle part;GO:0031981,nuclear lumen;GO:0031982,vesicle;GO:0044422,organelle part;GO:0043233,organelle lumen;GO:0070062,extracellular vesicular exosome;GO:0044464,cell part;GO:0005832,chaperonin-containing T-complex;GO:0005654,nucleoplasm;GO:0005815,microtubule organizing center;GO:0005813,centrosome;GO:0005929,cilium;GO:0043232,intracellular non-membrane-bounded organ…	GO:0032553,ribonucleotide binding;GO:0001883,purine nucleoside binding;GO:0032555,purine ribonucleotide binding;GO:0000166,nucleotide binding;GO:0005515,protein binding;GO:0005524,ATP binding;GO:0005488,binding;GO:0001882,nucleoside binding;GO:0017076,purine nucleotide binding;GO:0030554,adenyl nucleotide binding;GO:0032559,adenyl ribonucleotide binding;GO:0051082,unfolded protein binding
116	tr|F1MMR6|F1MMR6_BOVIN	Cathepsin D OS=Bos taurus OX=9913 GN=CTSD PE=3 SV=1		down	0.596781	0.0159432	response to stimulus;immune system process;cellular component organization or biogenesis;metabolic process;multicellular organismal process;cellular process	extracellular region part;extracellular region;organelle;cell part;cell;organelle part;membrane-enclosed lumen	binding;catalytic activity		Lysosome	GO:0033554,cellular response to stress;GO:0019882,antigen processing and presentation;GO:0031668,cellular response to extracellular stimulus;GO:0031667,response to nutrient levels;GO:0009605,response to external stimulus;GO:0006950,response to stress;GO:0002504,antigen processing and presentation of peptide or polysaccharide antigen via MHC class II;GO:0042594,response to starvation;GO:0044238,pr…	GO:0044446,intracellular organelle part;GO:0031982,vesicle;GO:0005764,lysosome;GO:0044422,organelle part;GO:0043233,organelle lumen;GO:0070062,extracellular vesicular exosome;GO:0044464,cell part;GO:0043231,intracellular membrane-bounded organelle;GO:0005739,mitochondrion;GO:0031974,membrane-enclosed lumen;GO:0043202,lysosomal lumen;GO:0005623,cell;GO:0045121,membrane raft;GO:0044425,membrane par…	GO:0008233,peptidase activity;GO:0070011,peptidase activity, acting on L-amino acid peptides;GO:0005515,protein binding;GO:0003824,catalytic activity;GO:0016787,hydrolase activity;GO:0004175,endopeptidase activity;GO:0005488,binding	ko04142,Lysosome
118	tr|F1MDC1|F1MDC1_BOVIN	Uncharacterized protein OS=Bos taurus OX=9913 PE=1 SV=2		down	0.202814	1.34771e-09	response to stimulus;regulation of biological process;signaling;metabolic process;biological regulation;cellular process	organelle;macromolecular complex;cell part;cell;organelle part	molecular transducer activity	Cell motility ;	Protein processing in endoplasmic reticulum	GO:0065007,biological regulation;GO:0034960,cellular biopolymer metabolic process;GO:0044267,cellular protein metabolic process;GO:0044238,primary metabolic process;GO:0044237,cellular metabolic process;GO:0007154,cell communication;GO:0043283,biopolymer metabolic process;GO:0034645,cellular macromolecule biosynthetic process;GO:0008152,metabolic process;GO:0043284,biopolymer biosynthetic process…	GO:0043229,intracellular organelle;GO:0044446,intracellular organelle part;GO:0030529,ribonucleoprotein complex;GO:0005783,endoplasmic reticulum;GO:0044444,cytoplasmic part;GO:0044422,organelle part;GO:0005789,endoplasmic reticulum membrane;GO:0044464,cell part;GO:0031300,intrinsic to organelle membrane;GO:0016021,integral to membrane;GO:0031227,intrinsic to endoplasmic reticulum membrane;GO:0031…	GO:0060089,molecular transducer activity;GO:0004871,signal transducer activity;GO:0004872,receptor activity	ko04141,Protein processing in endoplasmic reticulum
120	tr|E1BDY3|E1BDY3_BOVIN	Golgi glycoprotein 1 OS=Bos taurus OX=9913 GN=GLG1 PE=1 SV=2		down	0.438937	1.1981e-07	immune system process;regulation of biological process;developmental process;multicellular organismal process;cellular process;response to stimulus;signaling;negative regulation of biological process;localization;locomotion;biological regulation;metabolic process	extracellular region part;extracellular region;organelle;cell part;cell;organelle part	binding		Cell adhesion molecules (CAMs)	GO:0065007,biological regulation;GO:0060255,regulation of macromolecule metabolic process;GO:0010953,regulation of protein maturation by peptide bond cleavage;GO:0016477,cell migration;GO:0048870,cell motility;GO:0050793,regulation of developmental process;GO:0009605,response to external stimulus;GO:0006950,response to stress;GO:0048731,system development;GO:0031324,negative regulation of cellula…	GO:0043229,intracellular organelle;GO:0044446,intracellular organelle part;GO:0044444,cytoplasmic part;GO:0044431,Golgi apparatus part;GO:0000139,Golgi membrane;GO:0031982,vesicle;GO:0044422,organelle part;GO:0070062,extracellular vesicular exosome;GO:0044464,cell part;GO:0043230,extracellular organelle;GO:0016021,integral to membrane;GO:0031090,organelle membrane;GO:0043227,membrane-bounded orga…	GO:0017134,fibroblast growth factor binding;GO:0005515,protein binding;GO:0005102,receptor binding;GO:0005488,binding;GO:0019838,growth factor binding	ko04514,Cell adhesion molecules (CAMs)
122	tr|V6F9A2|V6F9A2_BOVIN	Apolipoprotein A-I preproprotein OS=Bos taurus OX=9913 GN=APOA1 PE=3 SV=1	sp|P15497|APOA1_BOVIN	up	3.13987	6.34792e-10	positive regulation of biological process;developmental process;multicellular organismal process;cellular process;signaling;negative regulation of biological process;metabolic process;biological regulation;immune system process;regulation of biological process;cellular component organization or biogenesis;establishment of localization;cell proliferation;biological adhesion;response to stimulus;lo…	extracellular region part;organelle;cell part;membrane-enclosed lumen;extracellular region;cell;macromolecular complex;organelle part	enzyme regulator activity;chemorepellent activity;transporter activity;binding		PPAR signaling pathway	GO:0009894,regulation of catabolic process;GO:0016477,cell migration;GO:0031347,regulation of defense response;GO:0045995,regulation of embryonic development;GO:0002576,platelet degranulation;GO:0009416,response to light stimulus;GO:0031326,regulation of cellular biosynthetic process;GO:0034114,regulation of heterotypic cell-cell adhesion;GO:0000904,cell morphogenesis involved in differentiation;…	GO:0044446,intracellular organelle part;GO:0032994,protein-lipid complex;GO:0031982,vesicle;GO:0044422,organelle part;GO:0043233,organelle lumen;GO:0070062,extracellular vesicular exosome;GO:0044464,cell part;GO:0005769,early endosome;GO:0043231,intracellular membrane-bounded organelle;GO:0031974,membrane-enclosed lumen;GO:0005623,cell;GO:0005634,nucleus;GO:0034364,high-density lipoprotein partic…	GO:0043169,cation binding;GO:0008034,lipoprotein binding;GO:0008289,lipid binding;GO:0005515,protein binding;GO:0043167,ion binding;GO:0005543,phospholipid binding;GO:0019899,enzyme binding;GO:0070325,lipoprotein receptor binding;GO:0008047,enzyme activator activity;GO:0030234,enzyme regulator activity;GO:0043176,amine binding;GO:0004857,enzyme inhibitor activity;GO:0032934,sterol binding;GO:0015…	ko03320,PPAR signaling pathway
124	sp|P49410|EFTU_BOVIN	Elongation factor Tu, mitochondrial OS=Bos taurus OX=9913 GN=TUFM PE=1 SV=1		up	1.68982	0.00779787	cellular component organization or biogenesis;metabolic process;cellular process	extracellular region part;extracellular region;organelle;cell part;cell;organelle part;membrane-enclosed lumen	binding;catalytic activity	Translation, ribosomal structure and biogenesis ;		GO:0034960,cellular biopolymer metabolic process;GO:0044267,cellular protein metabolic process;GO:0006996,organelle organization;GO:0044238,primary metabolic process;GO:0007005,mitochondrion organization;GO:0006414,translational elongation;GO:0044237,cellular metabolic process;GO:0043283,biopolymer metabolic process;GO:0034645,cellular macromolecule biosynthetic process;GO:0008152,metabolic proce…	GO:0044446,intracellular organelle part;GO:0031967,organelle envelope;GO:0031982,vesicle;GO:0044422,organelle part;GO:0043233,organelle lumen;GO:0070062,extracellular vesicular exosome;GO:0031980,mitochondrial lumen;GO:0044464,cell part;GO:0043231,intracellular membrane-bounded organelle;GO:0005739,mitochondrion;GO:0031974,membrane-enclosed lumen;GO:0044429,mitochondrial part;GO:0005623,cell;GO:0…	GO:0032553,ribonucleotide binding;GO:0017111,nucleoside-triphosphatase activity;GO:0045182,translation regulator activity;GO:0005515,protein binding;GO:0003824,catalytic activity;GO:0003924,GTPase activity;GO:0016817,hydrolase activity, acting on acid anhydrides;GO:0032561,guanyl ribonucleotide binding;GO:0003676,nucleic acid binding;GO:0008135,translation factor activity, nucleic acid binding;GO…
127	tr|B8Y9T0|B8Y9T0_BOVIN	Cumulus cell-specific fibronectin 1 transcript variant OS=Bos taurus OX=9913 GN=FN1 PE=2 SV=1		up	1.53106	3.34244e-06	regulation of biological process;cellular component organization or biogenesis;positive regulation of biological process;developmental process;multicellular organismal process;cellular process;cell proliferation;response to stimulus;biological adhesion;growth;signaling;biological regulation;metabolic process	extracellular region part;extracellular region;organelle;macromolecular complex;cell part;cell	enzyme regulator activity;binding		Small cell lung cancer;Regulation of actin cytoskeleton;ECM-receptor interaction;Bacterial invasion of epithelial cells;Focal adhesion;Pathways in cancer;Amoebiasis	GO:0065007,biological regulation;GO:0034960,cellular biopolymer metabolic process;GO:0007160,cell-matrix adhesion;GO:0010628,positive regulation of gene expression;GO:0050793,regulation of developmental process;GO:0009605,response to external stimulus;GO:0022604,regulation of cell morphogenesis;GO:0006950,response to stress;GO:0010720,positive regulation of cell development;GO:0000902,cell morpho…	GO:0005577,fibrinogen complex;GO:0044444,cytoplasmic part;GO:0031982,vesicle;GO:0005605,basal lamina;GO:0070062,extracellular vesicular exosome;GO:0045177,apical part of cell;GO:0044464,cell part;GO:0043230,extracellular organelle;GO:0043227,membrane-bounded organelle;GO:0044420,extracellular matrix part;GO:0044421,extracellular region part;GO:0005615,extracellular space;GO:0044424,intracellular …	GO:0005178,integrin binding;GO:0032403,protein complex binding;GO:0016504,peptidase activator activity;GO:0005515,protein binding;GO:0005488,binding;GO:0002020,protease binding;GO:0019899,enzyme binding;GO:0008047,enzyme activator activity;GO:0030234,enzyme regulator activity;GO:0005102,receptor binding	ko04810,Regulation of actin cytoskeleton;ko05100,Bacterial invasion of epithelial cells;ko05200,Pathways in cancer;ko04510,Focal adhesion;ko04512,ECM-receptor interaction;ko05146,Amoebiasis;ko05222,Small cell lung cancer
129	tr|F1MNN6|F1MNN6_BOVIN	Major vault protein OS=Bos taurus OX=9913 GN=MVP PE=4 SV=1	sp|Q3SYU9|MVP_BOVIN	down	0.624224	0.00628467	regulation of biological process;establishment of localization;cellular process;signaling;negative regulation of biological process;localization;biological regulation;metabolic process	extracellular region part;extracellular region;organelle;macromolecular complex;cell part;cell;organelle part	binding			GO:0065007,biological regulation;GO:0060255,regulation of macromolecule metabolic process;GO:0045936,negative regulation of phosphate metabolic process;GO:0033036,macromolecule localization;GO:0031324,negative regulation of cellular metabolic process;GO:0009892,negative regulation of metabolic process;GO:0001932,regulation of protein amino acid phosphorylation;GO:0042326,negative regulation of ph…	GO:0044446,intracellular organelle part;GO:0030529,ribonucleoprotein complex;GO:0031967,organelle envelope;GO:0031982,vesicle;GO:0044422,organelle part;GO:0070062,extracellular vesicular exosome;GO:0044464,cell part;GO:0043232,intracellular non-membrane-bounded organelle;GO:0043231,intracellular membrane-bounded organelle;GO:0005623,cell;GO:0005634,nucleus;GO:0044425,membrane part;GO:0012505,endo…	GO:0019901,protein kinase binding;GO:0019902,phosphatase binding;GO:0019899,enzyme binding;GO:0005515,protein binding;GO:0019900,kinase binding;GO:0019903,protein phosphatase binding;GO:0005488,binding
131	sp|Q58DW0|RL4_BOVIN	60S ribosomal protein L4 OS=Bos taurus OX=9913 GN=RPL4 PE=2 SV=3		down	0.468168	0.0015127	reproductive process;reproduction;establishment of localization;cellular component organization or biogenesis;viral reproduction;localization;metabolic process;cellular process	extracellular region part;organelle;cell part;membrane-enclosed lumen;extracellular region;cell;macromolecular complex;organelle part	structural molecule activity;binding	Translation, ribosomal structure and biogenesis ;	Ribosome	GO:0034960,cellular biopolymer metabolic process;GO:0006612,protein targeting to membrane;GO:0022415,viral reproductive process;GO:0006414,translational elongation;GO:0009069,serine family amino acid metabolic process;GO:0043283,biopolymer metabolic process;GO:0043284,biopolymer biosynthetic process;GO:0043170,macromolecule metabolic process;GO:0022411,cellular component disassembly;GO:0015031,pr…	GO:0044446,intracellular organelle part;GO:0030529,ribonucleoprotein complex;GO:0031981,nuclear lumen;GO:0031982,vesicle;GO:0044422,organelle part;GO:0043233,organelle lumen;GO:0070062,extracellular vesicular exosome;GO:0044464,cell part;GO:0043232,intracellular non-membrane-bounded organelle;GO:0043231,intracellular membrane-bounded organelle;GO:0033279,ribosomal subunit;GO:0030055,cell-substrat…	GO:0005198,structural molecule activity;GO:0003735,structural constituent of ribosome;GO:0005515,protein binding;GO:0005488,binding	ko03010,Ribosome
137	sp|Q5E9F5|TAGL2_BOVIN	Transgelin-2 OS=Bos taurus OX=9913 GN=TAGLN2 PE=2 SV=3		up	1.88406	0.0231932	developmental process;cellular process	extracellular region part;extracellular region;organelle	binding	Cytoskeleton ;		GO:0002009,morphogenesis of an epithelium;GO:0032502,developmental process;GO:0048731,system development;GO:0009987,cellular process;GO:0048869,cellular developmental process;GO:0009888,tissue development;GO:0048729,tissue morphogenesis;GO:0032501,multicellular organismal process;GO:0060429,epithelium development;GO:0009887,organ morphogenesis;GO:0048856,anatomical structure development;GO:003085…	GO:0031982,vesicle;GO:0043226,organelle;GO:0005576,extracellular region;GO:0070062,extracellular vesicular exosome;GO:0043230,extracellular organelle;GO:0065010,extracellular membrane-bounded organelle;GO:0043227,membrane-bounded organelle;GO:0031988,membrane-bounded vesicle;GO:0044421,extracellular region part	GO:0005515,protein binding;GO:0005488,binding
140	tr|G3MYP5|G3MYP5_BOVIN	Microtubule associated protein 1A OS=Bos taurus OX=9913 GN=MAP1A PE=4 SV=1		down	0.6435	0.00114317	response to stimulus;immune system process;regulation of biological process;multi-organism process;biological regulation	organelle;macromolecular complex;cell part;cell;organelle part	structural molecule activity;binding			GO:0065007,biological regulation;GO:0048583,regulation of response to stimulus;GO:0050789,regulation of biological process;GO:0031347,regulation of defense response;GO:0050691,regulation of defense response to virus by host;GO:0002697,regulation of immune effector process;GO:0050688,regulation of defense response to virus;GO:0002831,regulation of response to biotic stimulus;GO:0080134,regulation …	GO:0043229,intracellular organelle;GO:0044446,intracellular organelle part;GO:0005875,microtubule associated complex;GO:0044422,organelle part;GO:0044464,cell part;GO:0043232,intracellular non-membrane-bounded organelle;GO:0043234,protein complex;GO:0044424,intracellular part;GO:0032991,macromolecular complex;GO:0015630,microtubule cytoskeleton;GO:0005623,cell;GO:0043226,organelle;GO:0005622,intr…	GO:0005198,structural molecule activity;GO:0005515,protein binding;GO:0005488,binding
142	sp|P12344|AATM_BOVIN	Aspartate aminotransferase, mitochondrial OS=Bos taurus OX=9913 GN=GOT2 PE=1 SV=2		up	2.16496	0.00218149	response to stimulus;establishment of localization;localization;metabolic process;cellular process	extracellular region part;organelle;cell part;membrane-enclosed lumen;extracellular region;cell;macromolecular complex;organelle part	binding;catalytic activity	Amino acid transport and metabolism ;	Phenylalanine metabolism;Metabolic pathways;Alanine, aspartate and glutamate metabolism;Cysteine and methionine metabolism;Microbial metabolism in diverse environments;Phenylalanine, tyrosine and tryptophan biosynthesis;Arginine and proline metabolism;Tyrosine metabolism	GO:0016054,organic acid catabolic process;GO:0015718,monocarboxylic acid transport;GO:0044270,nitrogen compound catabolic process;GO:0046394,carboxylic acid biosynthetic process;GO:0043648,dicarboxylic acid metabolic process;GO:0019318,hexose metabolic process;GO:0042221,response to chemical stimulus;GO:0009067,aspartate family amino acid biosynthetic process;GO:0044238,primary metabolic process;…	GO:0044446,intracellular organelle part;GO:0031967,organelle envelope;GO:0043209,myelin sheath;GO:0031982,vesicle;GO:0044422,organelle part;GO:0043233,organelle lumen;GO:0043204,perikaryon;GO:0070062,extracellular vesicular exosome;GO:0031980,mitochondrial lumen;GO:0044464,cell part;GO:0043231,intracellular membrane-bounded organelle;GO:0005739,mitochondrion;GO:0031974,membrane-enclosed lumen;GO:…	GO:0042803,protein homodimerization activity;GO:0016597,amino acid binding;GO:0016769,transferase activity, transferring nitrogenous groups;GO:0070279,vitamin B6 binding;GO:0008289,lipid binding;GO:0005515,protein binding;GO:0003824,catalytic activity;GO:0005543,phospholipid binding;GO:0019899,enzyme binding;GO:0043176,amine binding;GO:0030170,pyridoxal phosphate binding;GO:0019842,vitamin bindin…	ko00350,Tyrosine metabolism;ko01120,Microbial metabolism in diverse environments;ko00270,Cysteine and methionine metabolism;ko00360,Phenylalanine metabolism;ko00250,Alanine, aspartate and glutamate metabolism;ko00400,Phenylalanine, tyrosine and tryptophan biosynthesis;ko01100,Metabolic pathways;ko00330,Arginine and proline metabolism
146	sp|Q3ZBH0|TCPB_BOVIN	T-complex protein 1 subunit beta OS=Bos taurus OX=9913 GN=CCT2 PE=1 SV=3		up	1.74386	0.000211127	reproductive process;reproduction;regulation of biological process;cellular component organization or biogenesis;positive regulation of biological process;multicellular organismal process;cellular process;biological regulation;metabolic process	extracellular region part;extracellular region;organelle;macromolecular complex;cell part;cell;organelle part	binding	Posttranslational modification, protein turnover, chaperones ;		GO:0051338,regulation of transferase activity;GO:0065007,biological regulation;GO:0032210,regulation of telomere maintenance via telomerase;GO:0034960,cellular biopolymer metabolic process;GO:0031326,regulation of cellular biosynthetic process;GO:0050821,protein stabilization;GO:0009891,positive regulation of biosynthetic process;GO:0043283,biopolymer metabolic process;GO:0043170,macromolecule me…	GO:0044446,intracellular organelle part;GO:0043209,myelin sheath;GO:0031982,vesicle;GO:0044422,organelle part;GO:0070062,extracellular vesicular exosome;GO:0044464,cell part;GO:0005832,chaperonin-containing T-complex;GO:0043232,intracellular non-membrane-bounded organelle;GO:0005623,cell;GO:0044425,membrane part;GO:0005576,extracellular region;GO:0043228,non-membrane-bounded organelle;GO:0065010,…	GO:0032553,ribonucleotide binding;GO:0001883,purine nucleoside binding;GO:0032555,purine ribonucleotide binding;GO:0000166,nucleotide binding;GO:0005515,protein binding;GO:0005524,ATP binding;GO:0005488,binding;GO:0001882,nucleoside binding;GO:0030554,adenyl nucleotide binding;GO:0017076,purine nucleotide binding;GO:0019899,enzyme binding;GO:0032559,adenyl ribonucleotide binding;GO:0051082,unfold…
147	tr|V6F957|V6F957_BOVIN	Transgelin OS=Bos taurus OX=9913 GN=TAGLN PE=3 SV=1	sp|Q9TS87|TAGL_BOVIN	up	2.37636	4.40854e-05	developmental process;multicellular organismal process;cellular process	cell part;cell	binding	Cytoskeleton ;		GO:0002009,morphogenesis of an epithelium;GO:0007517,muscle organ development;GO:0032502,developmental process;GO:0048731,system development;GO:0009987,cellular process;GO:0048869,cellular developmental process;GO:0009888,tissue development;GO:0048729,tissue morphogenesis;GO:0032501,multicellular organismal process;GO:0060429,epithelium development;GO:0009887,organ morphogenesis;GO:0048856,anatom…	GO:0044424,intracellular part;GO:0044464,cell part;GO:0005737,cytoplasm;GO:0005623,cell;GO:0005622,intracellular	GO:0008092,cytoskeletal protein binding;GO:0005515,protein binding;GO:0003779,actin binding;GO:0005488,binding
150	tr|F1MCT8|F1MCT8_BOVIN	Synaptotagmin binding cytoplasmic RNA interacting protein OS=Bos taurus OX=9913 GN=SYNCRIP PE=1 SV=2		up	2.95655	0.00499053	immune system process;regulation of biological process;positive regulation of biological process;developmental process;rhythmic process;multicellular organismal process;cellular process;response to stimulus;viral reproduction;negative regulation of biological process;biological regulation;metabolic process	virion part;organelle;macromolecular complex;cell part;cell;virion;organelle part;membrane-enclosed lumen	binding			GO:0065007,biological regulation;GO:0034960,cellular biopolymer metabolic process;GO:0010558,negative regulation of macromolecule biosynthetic process;GO:0001649,osteoblast differentiation;GO:0048731,system development;GO:0017148,negative regulation of translation;GO:0031326,regulation of cellular biosynthetic process;GO:0031324,negative regulation of cellular metabolic process;GO:0009891,positiv…	GO:0043229,intracellular organelle;GO:0005681,spliceosomal complex;GO:0044446,intracellular organelle part;GO:0030529,ribonucleoprotein complex;GO:0005783,endoplasmic reticulum;GO:0044444,cytoplasmic part;GO:0031981,nuclear lumen;GO:0044422,organelle part;GO:0043233,organelle lumen;GO:0044464,cell part;GO:0005654,nucleoplasm;GO:0043227,membrane-bounded organelle;GO:0019028,viral capsid;GO:0043231…	GO:0003729,mRNA binding;GO:0003676,nucleic acid binding;GO:0000166,nucleotide binding;GO:0070717,poly-purine tract binding;GO:0003723,RNA binding;GO:0005515,protein binding;GO:0048027,mRNA 5'-UTR binding;GO:0005488,binding;GO:0008143,poly(A) RNA binding;GO:0003727,single-stranded RNA binding
157	tr|A4FV23|A4FV23_BOVIN	DDX21 protein OS=Bos taurus OX=9913 GN=DDX21 PE=1 SV=1		up	2.44349	2.96168e-07	regulation of biological process;multi-organism process;cellular component organization or biogenesis;positive regulation of biological process;developmental process;multicellular organismal process;cellular process;response to stimulus;biological regulation;metabolic process	organelle;cell part;cell;organelle part;membrane-enclosed lumen	binding;catalytic activity	Replication, recombination and repair ; Transcription ; Translation, ribosomal structure and biogenesis ;		GO:0065007,biological regulation;GO:0042254,ribosome biogenesis;GO:0060255,regulation of macromolecule metabolic process;GO:0034960,cellular biopolymer metabolic process;GO:0010628,positive regulation of gene expression;GO:0006396,RNA processing;GO:0042221,response to chemical stimulus;GO:0001649,osteoblast differentiation;GO:0048731,system development;GO:0044238,primary metabolic process;GO:0009…	GO:0043229,intracellular organelle;GO:0044446,intracellular organelle part;GO:0005730,nucleolus;GO:0031981,nuclear lumen;GO:0044422,organelle part;GO:0043233,organelle lumen;GO:0044464,cell part;GO:0005654,nucleoplasm;GO:0043227,membrane-bounded organelle;GO:0043232,intracellular non-membrane-bounded organelle;GO:0043231,intracellular membrane-bounded organelle;GO:0044424,intracellular part;GO:00…	GO:0032553,ribonucleotide binding;GO:0001883,purine nucleoside binding;GO:0017111,nucleoside-triphosphatase activity;GO:0004004,ATP-dependent RNA helicase activity;GO:0005515,protein binding;GO:0003824,catalytic activity;GO:0019843,rRNA binding;GO:0030515,snoRNA binding;GO:0003724,RNA helicase activity;GO:0032559,adenyl ribonucleotide binding;GO:0016817,hydrolase activity, acting on acid anhydrid…
160	sp|P09867|ROA1_BOVIN	Heterogeneous nuclear ribonucleoprotein A1 OS=Bos taurus OX=9913 GN=HNRNPA1 PE=1 SV=2		up	2.121	6.16617e-05	regulation of biological process;establishment of localization;cellular component organization or biogenesis;positive regulation of biological process;cellular process;viral reproduction;negative regulation of biological process;localization;biological regulation;metabolic process	virion part;extracellular region part;organelle;cell part;virion;membrane-enclosed lumen;extracellular region;cell;macromolecular complex;organelle part	binding	General function prediction only ;	Spliceosome	GO:0032845,negative regulation of homeostatic process;GO:0065007,biological regulation;GO:0032210,regulation of telomere maintenance via telomerase;GO:0034960,cellular biopolymer metabolic process;GO:0010558,negative regulation of macromolecule biosynthetic process;GO:0031326,regulation of cellular biosynthetic process;GO:0031324,negative regulation of cellular metabolic process;GO:0009891,positi…	GO:0005681,spliceosomal complex;GO:0044446,intracellular organelle part;GO:0030529,ribonucleoprotein complex;GO:0031981,nuclear lumen;GO:0031982,vesicle;GO:0044422,organelle part;GO:0043233,organelle lumen;GO:0070062,extracellular vesicular exosome;GO:0044464,cell part;GO:0005654,nucleoplasm;GO:0019028,viral capsid;GO:0043232,intracellular non-membrane-bounded organelle;GO:0043231,intracellular m…	GO:0003676,nucleic acid binding;GO:0000166,nucleotide binding;GO:0003727,single-stranded RNA binding;GO:0003723,RNA binding;GO:0005515,protein binding;GO:0005488,binding	ko03040,Spliceosome
162	tr|A2VDN7|A2VDN7_BOVIN	Heterogeneous nuclear ribonucleoprotein U (Scaffold attachment factor A) OS=Bos taurus OX=9913 GN=HNRNPU PE=2 SV=1		up	1.89816	0.00246348	regulation of biological process;cellular component organization or biogenesis;positive regulation of biological process;developmental process;rhythmic process;multicellular organismal process;cellular process;negative regulation of biological process;biological regulation;metabolic process	organelle;macromolecular complex;cell part;cell;organelle part;membrane-enclosed lumen	binding		Spliceosome	GO:0032845,negative regulation of homeostatic process;GO:0065007,biological regulation;GO:0032210,regulation of telomere maintenance via telomerase;GO:0034960,cellular biopolymer metabolic process;GO:0010558,negative regulation of macromolecule biosynthetic process;GO:0001649,osteoblast differentiation;GO:0048731,system development;GO:0031326,regulation of cellular biosynthetic process;GO:0031324…	GO:0043229,intracellular organelle;GO:0005681,spliceosomal complex;GO:0044446,intracellular organelle part;GO:0030529,ribonucleoprotein complex;GO:0031981,nuclear lumen;GO:0044422,organelle part;GO:0043233,organelle lumen;GO:0044464,cell part;GO:0005654,nucleoplasm;GO:0043227,membrane-bounded organelle;GO:0043231,intracellular membrane-bounded organelle;GO:0044424,intracellular part;GO:0031974,me…	GO:0003676,nucleic acid binding;GO:0000166,nucleotide binding;GO:0003723,RNA binding;GO:0005515,protein binding;GO:0005488,binding	ko03040,Spliceosome
166	sp|Q5E956|TPIS_BOVIN	Triosephosphate isomerase OS=Bos taurus OX=9913 GN=TPI1 PE=2 SV=3		up	1.87484	0.00118893	developmental process;metabolic process;multicellular organismal process;cellular process	extracellular region part;extracellular region;organelle;cell part;cell	binding;catalytic activity	Carbohydrate transport and metabolism ;	Inositol phosphate metabolism;Metabolic pathways;Fructose and mannose metabolism;Glycolysis / Gluconeogenesis;Microbial metabolism in diverse environments	GO:0019362,pyridine nucleotide metabolic process;GO:0019318,hexose metabolic process;GO:0046365,monosaccharide catabolic process;GO:0046496,nicotinamide nucleotide metabolic process;GO:0044238,primary metabolic process;GO:0046364,monosaccharide biosynthetic process;GO:0006732,coenzyme metabolic process;GO:0006007,glucose catabolic process;GO:0009820,alkaloid metabolic process;GO:0006740,NADPH reg…	GO:0043229,intracellular organelle;GO:0044444,cytoplasmic part;GO:0031982,vesicle;GO:0070062,extracellular vesicular exosome;GO:0044464,cell part;GO:0043230,extracellular organelle;GO:0043227,membrane-bounded organelle;GO:0044421,extracellular region part;GO:0043231,intracellular membrane-bounded organelle;GO:0005615,extracellular space;GO:0044424,intracellular part;GO:0005737,cytoplasm;GO:000562…	GO:0016853,isomerase activity;GO:0019899,enzyme binding;GO:0005515,protein binding;GO:0003824,catalytic activity;GO:0016860,intramolecular oxidoreductase activity;GO:0031625,ubiquitin protein ligase binding;GO:0005488,binding	ko00562,Inositol phosphate metabolism;ko00010,Glycolysis / Gluconeogenesis;ko00051,Fructose and mannose metabolism;ko01120,Microbial metabolism in diverse environments;ko01100,Metabolic pathways
167	sp|P00760|TRY1_BOVIN	Cationic trypsin OS=Bos taurus OX=9913 PE=1 SV=3		up	3.27046	0.00137493	metabolic process;multicellular organismal process	extracellular region part;extracellular region	binding;catalytic activity	Posttranslational modification, protein turnover, chaperones ;	Pancreatic secretion;Neuroactive ligand-receptor interaction;Protein digestion and absorption	GO:0030163,protein catabolic process;GO:0043170,macromolecule metabolic process;GO:0019538,protein metabolic process;GO:0009057,macromolecule catabolic process;GO:0043285,biopolymer catabolic process;GO:0044238,primary metabolic process;GO:0032501,multicellular organismal process;GO:0006508,proteolysis;GO:0009056,catabolic process;GO:0043283,biopolymer metabolic process;GO:0007586,digestion;GO:00…	GO:0005615,extracellular space;GO:0005576,extracellular region;GO:0044421,extracellular region part	GO:0043169,cation binding;GO:0008233,peptidase activity;GO:0046872,metal ion binding;GO:0070011,peptidase activity, acting on L-amino acid peptides;GO:0017171,serine hydrolase activity;GO:0005515,protein binding;GO:0003824,catalytic activity;GO:0005488,binding;GO:0043167,ion binding;GO:0008236,serine-type peptidase activity;GO:0016787,hydrolase activity;GO:0004175,endopeptidase activity;GO:000425…	ko04972,Pancreatic secretion;ko04974,Protein digestion and absorption;ko04080,Neuroactive ligand-receptor interaction
[truncated: 228 more rows]

## Sheet: B_ZolvsHT(391)
N	Accession	Name	Samesets	Diff_state	B_Zol:HT	PVal B_Zol:HT	GO_function(Biological_Process)	GO_function(Cellular_Component)	GO_function(Molecular_Function)	COG_function	Kegg_function	GO_enrichment(Biological_Process)	GO_enrichment(Cellular_Component)	GO_enrichment(Molecular_Function)	Kegg_enrichment
[truncated: 391 more rows]

[truncated: 2 more sheets: HTvsCtrl-ZeavsCtrl, HTvsCON ZeavsCON(66)]
